# Supplementary material for: High Rates of Genome Rearrangements and Pathogenicity of Shigella spp
Source: Front Microbiol. 2021 Apr 12;12:628622. doi: 10.3389/fmicb.2021.628622 (PMC8072062; doi:10.3389/fmicb.2021.628622)
Supplement: Supplementary Table 1 — The list of Escherichia coli and Shigella genomes included in the analyses. [file Data_Sheet_1.CSV]

AssemblyID	AssemblyName	Organism	Type	GenBankID	RefSeqID	length(bp)	CDSs	MobElemCount	ISTransposaseCount(GB)	ISTransposaseCount(RF)	ISTransposaseCount(ISsaga)	Cluster	Info
GCA_002310615.1	ASM231061v1	Escherichia coli 1190	Chromosome	CP023386.1	NZ_CP023386.1	4900891	4882	0	35	36	46/57	1 (D)
GCA_002310615.1	ASM231061v1	Escherichia coli 1190	Plasmid	CP023387.1	NZ_CP023387.1	86147	112	0	0	0		1 (D)
GCA_002310595.1	ASM231059v1	Escherichia coli 144	Chromosome	CP023364.1	NZ_CP023364.1	5134443	5049	0	61	61	82/96	1 (D)
GCA_002310595.1	ASM231059v1	Escherichia coli 144	Plasmid	CP023365.1	NZ_CP023365.1	92421	127	0	1	1		1 (D)
GCA_002310595.1	ASM231059v1	Escherichia coli 144	Plasmid	CP023363.1	NZ_CP023363.1	134388	180	0	12	12		1 (D)
GCA_000027125.1	ASM2712v1	Escherichia coli 042	Chromosome	FN554766.1	NC_017626.1	5241977	4886	0	5	52	90/102	1 (D)	EAEC
GCA_000027125.1	ASM2712v1	Escherichia coli 042	Plasmid	FN554767.1	NC_017627.1	113346	152	0	0	14		1 (D)	EAEC
GCA_002310655.1	ASM231065v1	Escherichia coli 746	Chromosome	CP023353.1	NZ_CP023353.1	5089615	5046	0	74	76	87/100	1 (D)
GCA_002310655.1	ASM231065v1	Escherichia coli 746	Plasmid	CP023355.1	NZ_CP023355.1	72470	119	0	2	2		1 (D)
GCA_002310655.1	ASM231065v1	Escherichia coli 746	Plasmid	CP023354.1	NZ_CP023354.1	62312	94	0	0	0		1 (D)
GCA_002310655.1	ASM231065v1	Escherichia coli 746	Plasmid	CP023356.1	NZ_CP023356.1	94881	129	0	2	2		1 (D)
GCA_002787215.1	ASM278721v1	Escherichia coli AR_0006	Chromosome	CP024851.1	NZ_CP024851.1	5054076	5064	0	72	74	107/119	1 (D)
GCA_002787215.1	ASM278721v1	Escherichia coli AR_0006	Plasmid	CP024853.1	NZ_CP024853.1	35812	52	0	1	1		1 (D)
GCA_002787215.1	ASM278721v1	Escherichia coli AR_0006	Plasmid	CP024852.1	NZ_CP024852.1	167974	223	0	22	22		1 (D)
GCA_002787215.1	ASM278721v1	Escherichia coli AR_0006	Plasmid	CP024854.1	NZ_CP024854.1	96413	128	0	2	2		1 (D)
GCA_002788115.1	ASM278811v1	Escherichia coli AR_0015	Chromosome	CP024862.1	NZ_CP024862.1	5107874	5145	0	79	80	111/126	1 (D)
GCA_002788115.1	ASM278811v1	Escherichia coli AR_0015	Plasmid	CP024863.1	NZ_CP024863.1	139059	195	0	29	29		1 (D)
GCA_002788115.1	ASM278811v1	Escherichia coli AR_0015	Plasmid	CP024864.1	NZ_CP024864.1	88768	108	0	2	2		1 (D)
GCA_002788115.1	ASM278811v1	Escherichia coli AR_0015	Plasmid	CP024865.1	NZ_CP024865.1	48511	72	0	0	0		1 (D)
GCA_003571785.1	ASM357178v1	Escherichia coli AR_0067	Chromosome	CP032261.1	na	5119553	5171	0	69	-	95/113	1 (D)
GCA_003571785.1	ASM357178v1	Escherichia coli AR_0067	Plasmid	CP032259.1	na	49921	71	0	1	-		1 (D)
GCA_003571785.1	ASM357178v1	Escherichia coli AR_0067	Plasmid	CP032258.1	na	128033	175	0	18	-		1 (D)
GCA_003571785.1	ASM357178v1	Escherichia coli AR_0067	Plasmid	CP032260.1	na	87423	115	0	0	-		1 (D)
GCA_003571785.1	ASM357178v1	Escherichia coli AR_0067	Plasmid	CP032262.1	na	75026	103	0	2	-		1 (D)
GCA_002968735.1	ASM296873v1	Escherichia coli AR_0372	Chromosome	CP027134.1	NZ_CP027134.1	5211570	5001	0	30	81	108/121	1 (D)
GCA_002968735.1	ASM296873v1	Escherichia coli AR_0372	Plasmid	CP027130.1	NZ_CP027130.1	170292	199	0	10	28		1 (D)
GCA_002968735.1	ASM296873v1	Escherichia coli AR_0372	Plasmid	CP027132.1	NZ_CP027132.1	2101	2	0	0	0		1 (D)
GCA_002968735.1	ASM296873v1	Escherichia coli AR_0372	Plasmid	CP027131.1	NZ_CP027131.1	1552	1	0	0	0		1 (D)
GCA_002968735.1	ASM296873v1	Escherichia coli AR_0372	Plasmid	CP027133.1	NZ_CP027133.1	97167	96	0	2	1		1 (D)
GCA_002968735.1	ASM296873v1	Escherichia coli AR_0372	Plasmid	CP027129.1	NZ_CP027129.1	5193	9	0	0	0		1 (D)
GCA_001900295.1	ASM190029v1	Escherichia coli C1	Chromosome	CP010116.1	NZ_CP010116.1	4843023	4546	0	3	43	62/72	1 (D)
GCA_001900315.1	ASM190031v1	Escherichia coli C4	Chromosome	CP010121.1	NZ_CP010121.1	4990476	4681	0	0	16	42/56	1 (D)
GCA_003030245.1	ASM303024v1	Escherichia coli CFSAN018748	Chromosome	CP028192.1	na	5071057	5107	0	74	-	106/116	1 (D)
GCA_003030245.1	ASM303024v1	Escherichia coli CFSAN018748	Plasmid	CP028195.1	na	68950	97	0	16	-		1 (D)
GCA_003030245.1	ASM303024v1	Escherichia coli CFSAN018748	Plasmid	CP028193.1	na	52918	69	0	1	-		1 (D)
GCA_003030245.1	ASM303024v1	Escherichia coli CFSAN018748	Plasmid	CP028194.1	na	48684	73	0	0	-		1 (D)
GCA_002278115.2	ASM227811v2	Escherichia coli CFSAN061770	Chromosome	CP023142.1	NZ_CP023142.1	5292297	5391	0	74	73	96/108	1 (D)
GCA_002278115.2	ASM227811v2	Escherichia coli CFSAN061770	Plasmid	CP023143.1	NZ_CP023143.1	228947	261	0	10	10		1 (D)
GCA_002278115.2	ASM227811v2	Escherichia coli CFSAN061770	Plasmid	CP023144.1	NZ_CP023144.1	103234	139	0	9	9		1 (D)
GCA_002278115.2	ASM227811v2	Escherichia coli CFSAN061770	Plasmid	CP023145.1	NZ_CP023145.1	87173	113	0	14	14		1 (D)
GCA_003180995.1	ASM318099v1	Escherichia coli DA33137	Chromosome	CP029579.1	na	5261695	5315	0	88	-	122/138	1 (D)
GCA_003180995.1	ASM318099v1	Escherichia coli DA33137	Plasmid	CP029580.1	na	178078	250	0	36	-		1 (D)
GCA_003180995.1	ASM318099v1	Escherichia coli DA33137	Plasmid	CP029581.1	na	2101	3	0	0	-		1 (D)
GCA_002011985.1	ASM201198v1	Escherichia coli Ecol_316	Chromosome	CP018957.1	NZ_CP018957.1	5056072	5113	0	16	46	72/87	1 (D)
GCA_002011985.1	ASM201198v1	Escherichia coli Ecol_316	Plasmid	CP018955.1	NZ_CP018955.1	101186	131	0	7	12		1 (D)
GCA_002011985.1	ASM201198v1	Escherichia coli Ecol_316	Plasmid	CP018954.1	NZ_CP018954.1	97654	140	0	10	18		1 (D)
GCA_002011985.1	ASM201198v1	Escherichia coli Ecol_316	Plasmid	CP018956.1	NZ_CP018956.1	216226	277	0	8	14		1 (D)
GCA_002012045.1	ASM201204v1	Escherichia coli Ecol_545	Chromosome	CP018976.1	NZ_CP018976.1	5031843	5110	0	29	50	73/83	1 (D)
GCA_002012045.1	ASM201204v1	Escherichia coli Ecol_545	Plasmid	CP018974.1	NZ_CP018974.1	70876	93	0	5	6		1 (D)
GCA_002012045.1	ASM201204v1	Escherichia coli Ecol_545	Plasmid	CP018971.1	NZ_CP018971.1	3164	3	0	0	0		1 (D)
GCA_002012045.1	ASM201204v1	Escherichia coli Ecol_545	Plasmid	CP018975.1	NZ_CP018975.1	95926	124	0	2	2		1 (D)
GCA_002012045.1	ASM201204v1	Escherichia coli Ecol_545	Plasmid	CP018973.1	NZ_CP018973.1	70152	106	0	1	2		1 (D)
GCA_002012045.1	ASM201204v1	Escherichia coli Ecol_545	Plasmid	CP018972.1	NZ_CP018972.1	4073	4	0	0	0		1 (D)
GCA_002591135.1	ASM259113v1	Escherichia coli FDAARGOS_448	Chromosome	CP023960.1	NZ_CP023960.1	5169451	5192	0	88	91	124/139	1 (D)
GCA_002591135.1	ASM259113v1	Escherichia coli FDAARGOS_448	Plasmid	CP023959.1	NZ_CP023959.1	128761	172	0	16	16		1 (D)
GCA_002591135.1	ASM259113v1	Escherichia coli FDAARGOS_448	Plasmid	CP023961.1	NZ_CP023961.1	96807	120	0	0	0		1 (D)
GCA_002591135.1	ASM259113v1	Escherichia coli FDAARGOS_448	Plasmid	CP023957.1	NZ_CP023957.1	48550	72	0	3	3		1 (D)
GCA_002591135.1	ASM259113v1	Escherichia coli FDAARGOS_448	Plasmid	CP023958.1	NZ_CP023958.1	3264	5	0	0	0		1 (D)
GCA_001890365.1	ASM189036v1	Escherichia coli MRSN346647	Chromosome	CP018206.1	NZ_CP018206.1	5041399	5066	0	32	60	76/85	1 (D)
GCA_001890365.1	ASM189036v1	Escherichia coli MRSN346647	Plasmid	CP018207.1	NZ_CP018207.1	113140	142	0	10	19		1 (D)
GCA_001890365.1	ASM189036v1	Escherichia coli MRSN346647	Plasmid	CP018208.1	NZ_CP018208.1	4074	4	0	0	0		1 (D)
GCA_000219515.3	ASM21951v3	Escherichia coli PCN033	Chromosome	CP006632.1	NZ_CP006632.1	4987957	4821	0	33	40	68/80	1 (D)	ExPEC
GCA_000219515.3	ASM21951v3	Escherichia coli PCN033	Plasmid	CP006635.1	NZ_CP006635.1	161511	241	0	14	23		1 (D)	ExPEC
GCA_000219515.3	ASM21951v3	Escherichia coli PCN033	Plasmid	CP006634.1	NZ_CP006634.1	4086	5	0	0	0		1 (D)	ExPEC
GCA_000219515.3	ASM21951v3	Escherichia coli PCN033	Plasmid	CP006633.1	NZ_CP006633.1	3319	5	0	0	0		1 (D)	ExPEC
GCA_003410275.1	ASM341027v1	Escherichia coli S10	Chromosome	CP031609.1	na	4821441	4665	0	30	-	45/55	1 (D)
GCA_003410275.1	ASM341027v1	Escherichia coli S10	Plasmid	CP031610.1	na	160292	210	0	8	-		1 (D)
GCA_000599665.1	ASM59966v1	Escherichia coli ST2747	Chromosome	CP007392.1	NZ_CP007392.1	5054509	4631	0	0	41	63/77	1 (D)
GCA_002164645.2	ASM216464v2	Escherichia coli WCHEC4533	Chromosome	CP028589.1	na	5099973	5149	0	91	-	119/130	1 (D)
GCA_002164645.2	ASM216464v2	Escherichia coli WCHEC4533	Plasmid	CP028585.1	na	92537	122	0	0	-		1 (D)
GCA_002164645.2	ASM216464v2	Escherichia coli WCHEC4533	Plasmid	CP028586.1	na	5167	6	0	0	-		1 (D)
GCA_002164645.2	ASM216464v2	Escherichia coli WCHEC4533	Plasmid	CP028587.1	na	150853	200	0	26	-		1 (D)
GCA_002164645.2	ASM216464v2	Escherichia coli WCHEC4533	Plasmid	CP028588.1	na	42856	52	0	13	-		1 (D)
GCA_002164635.3	ASM216463v3	Escherichia coli WCHEC96200	Chromosome	CP022229.2	na	5051244	5120	0	85	-	112/123	1 (D)
GCA_002164635.3	ASM216463v3	Escherichia coli WCHEC96200	Plasmid	CP022228.2	na	92388	122	0	0	-		1 (D)
GCA_002164635.3	ASM216463v3	Escherichia coli WCHEC96200	Plasmid	CP022226.2	na	45476	52	0	13	-		1 (D)
GCA_002164635.3	ASM216463v3	Escherichia coli WCHEC96200	Plasmid	CP022227.2	na	150853	202	0	26	-		1 (D)
GCA_002925525.1	YDC107	Escherichia coli YDC107	Chromosome	CP025707.1	na	5198311	4806	0	27	-	129/144	1 (D)
GCA_002925525.1	YDC107	Escherichia coli YDC107	Plasmid	CP025708.1	na	184098	208	0	7	-		1 (D)
GCA_002925525.1	YDC107	Escherichia coli YDC107	Plasmid	CP025711.1	na	41544	47	0	0	-		1 (D)
GCA_002925525.1	YDC107	Escherichia coli YDC107	Plasmid	CP025710.1	na	70372	84	0	1	-		1 (D)
GCA_002925525.1	YDC107	Escherichia coli YDC107	Plasmid	CP025709.1	na	85535	92	0	0	-		1 (D)
GCA_002925525.1	YDC107	Escherichia coli YDC107	Virus Segment	CP025712.1	na	46701	67	0	0	-		1 (D)
GCA_002925525.1	YDC107	Escherichia coli YDC107	Virus Segment	CP025713.1	na	18617	44	0	0	-		1 (D)
GCA_002142675.1	ASM214267v1	Escherichia coli Z1002	Chromosome	CP021202.1	NZ_CP021202.1	5177498	5202	0	66	80	113/125	1 (D)
GCA_002142675.1	ASM214267v1	Escherichia coli Z1002	Plasmid	CP021203.1	NZ_CP021203.1	183508	234	0	10	10		1 (D)
GCA_002142675.1	ASM214267v1	Escherichia coli Z1002	Plasmid	CP021204.1	NZ_CP021204.1	92438	128	0	7	8		1 (D)
GCA_002142675.1	ASM214267v1	Escherichia coli Z1002	Plasmid	CP021205.1	NZ_CP021205.1	63392	87	0	1	1		1 (D)
GCA_002142675.1	ASM214267v1	Escherichia coli Z1002	Plasmid	CP021206.1	NZ_CP021206.1	111688	154	0	10	10		1 (D)
GCA_900092615.1	PRJEB14041	Escherichia coli	Chromosome	LT601384.1	NZ_LT601384.1	5144250	4840	0	45	69	158/170	2 (A)
GCA_900174625.1	WI1-reUpload	Escherichia coli	Chromosome	LT838196.1	NZ_LT838196.1	4809920	4617	0	1	49	82/93	2 (A)
GCA_900174625.1	WI1-reUpload	Escherichia coli	Plasmid	LT838198.1	NZ_LT838198.1	60622	78	0	0	0		2 (A)
GCA_900174625.1	WI1-reUpload	Escherichia coli	Plasmid	LT838199.1	NZ_LT838199.1	83831	100	0	0	0		2 (A)
GCA_900174625.1	WI1-reUpload	Escherichia coli	Plasmid	LT838197.1	NZ_LT838197.1	54518	67	3	0	5		2 (A)
GCA_900174635.1	WI2	Escherichia coli	Chromosome	LT838200.1	na	4812814	4612	0	1	-	81/92	2 (A)
GCA_900174635.1	WI2	Escherichia coli	Plasmid	LT838202.1	na	62645	75	0	0	-		2 (A)
GCA_900174635.1	WI2	Escherichia coli	Plasmid	LT838203.1	na	60622	78	0	0	-		2 (A)
GCA_900174635.1	WI2	Escherichia coli	Plasmid	LT838204.1	na	83831	100	0	0	-		2 (A)
GCA_900174635.1	WI2	Escherichia coli	Plasmid	LT838201.1	na	33304	41	1	0	-		2 (A)
GCA_900184875.1	Unitig	Escherichia coli	Chromosome	LT883142.1	na	4903991	4726	0	0	-	105/122	2 (A)
GCA_900184875.1	Unitig	Escherichia coli	Plasmid	LT883141.1	na	123705	128	0	0	-		2 (A)
GCA_900184875.1	Unitig	Escherichia coli	Plasmid	LT883140.1	na	30364	31	0	0	-		2 (A)
GCA_900184875.1	Unitig	Escherichia coli	Plasmid	LT883139.1	na	118720	143	0	0	-		2 (A)
GCA_001677515.1	ASM167751v1	Escherichia coli 08-00022	Chromosome	CP013662.1	NZ_CP013662.1	5213998	5151	0	0	62	127/142	2 (A)
GCA_001677515.1	ASM167751v1	Escherichia coli 08-00022	Plasmid	CP012501.1	NZ_CP012501.1	242187	259	0	0	37		2 (A)
GCA_002310715.1	ASM231071v1	Escherichia coli 1223	Chromosome	CP023383.1	NZ_CP023383.1	4716432	4757	0	80	80	118/130	2 (A)
GCA_002310715.1	ASM231071v1	Escherichia coli 1223	Plasmid	CP023384.1	NZ_CP023384.1	147369	182	0	10	10		2 (A)
GCA_002310715.1	ASM231071v1	Escherichia coli 1223	Plasmid	CP023385.1	NZ_CP023385.1	87770	118	0	1	1		2 (A)
GCA_002310675.1	ASM231067v1	Escherichia coli 127	Chromosome	CP023377.1	NZ_CP023377.1	4697886	4876	0	127	126	204/222	2 (A)
GCA_002310675.1	ASM231067v1	Escherichia coli 127	Plasmid	CP023382.1	NZ_CP023382.1	95720	130	0	3	3		2 (A)
GCA_002310675.1	ASM231067v1	Escherichia coli 127	Plasmid	CP023378.1	NZ_CP023378.1	123289	171	0	15	15		2 (A)
GCA_002310675.1	ASM231067v1	Escherichia coli 127	Plasmid	CP023381.1	NZ_CP023381.1	91199	112	0	0	0		2 (A)
GCA_002310675.1	ASM231067v1	Escherichia coli 127	Plasmid	CP023379.1	NZ_CP023379.1	39598	50	0	2	2		2 (A)
GCA_002310675.1	ASM231067v1	Escherichia coli 127	Plasmid	CP023380.1	NZ_CP023380.1	43592	63	0	2	2		2 (A)
GCA_002310735.1	ASM231073v1	Escherichia coli 1283	Chromosome	CP023371.1	NZ_CP023371.1	4677088	4689	0	90	89	132/143	2 (A)
GCA_002310735.1	ASM231073v1	Escherichia coli 1283	Plasmid	CP023374.1	NZ_CP023374.1	3173	5	0	0	0		2 (A)
GCA_002310735.1	ASM231073v1	Escherichia coli 1283	Plasmid	CP023373.1	NZ_CP023373.1	31364	47	0	0	0		2 (A)
GCA_002310735.1	ASM231073v1	Escherichia coli 1283	Plasmid	CP023375.1	NZ_CP023375.1	6800	11	0	1	1		2 (A)
GCA_002310735.1	ASM231073v1	Escherichia coli 1283	Plasmid	CP023372.1	NZ_CP023372.1	109207	153	0	11	11		2 (A)
GCA_002310735.1	ASM231073v1	Escherichia coli 1283	Plasmid	CP023376.1	NZ_CP023376.1	92420	127	0	1	1		2 (A)
GCA_000829985.1	ASM82998v1	Escherichia coli 1303	Chromosome	CP009166.1	NZ_CP009166.1	4948797	4491	0	27	42	73/86	2 (A)
GCA_000829985.1	ASM82998v1	Escherichia coli 1303	Plasmid	CP009167.1	NZ_CP009167.1	108501	116	0	7	8		2 (A)
GCA_000829985.1	ASM82998v1	Escherichia coli 1303	Plasmid	CP009168.1	NZ_CP009168.1	94959	122	0	0	0		2 (A)
GCA_000829985.1	ASM82998v1	Escherichia coli 1303	Plasmid	CP009169.1	NZ_CP009169.1	4671	5	0	0	0		2 (A)
GCA_002855325.1	ASM285532v1	Escherichia coli 14EC001	Chromosome	CP024127.1	na	5072975	5299	0	116	-	204/218	2 (A)
GCA_002855325.1	ASM285532v1	Escherichia coli 14EC001	Plasmid	CP024128.1	na	50013	63	0	1	-		2 (A)
GCA_002855325.1	ASM285532v1	Escherichia coli 14EC001	Plasmid	CP024129.1	na	123884	148	0	21	-		2 (A)
GCA_002855325.1	ASM285532v1	Escherichia coli 14EC001	Plasmid	CP024130.1	na	88460	109	0	21	-		2 (A)
GCA_002855415.1	ASM285541v1	Escherichia coli 14EC007	Chromosome	CP024131.1	na	5084741	5292	0	113	-	194/209	2 (A)
GCA_002855415.1	ASM285541v1	Escherichia coli 14EC007	Plasmid	CP024132.1	na	35098	52	0	1	-		2 (A)
GCA_002855415.1	ASM285541v1	Escherichia coli 14EC007	Plasmid	CP024133.1	na	190293	231	0	27	-		2 (A)
GCA_002853655.1	ASM285365v1	Escherichia coli 14EC017	Chromosome	CP024134.1	na	5199281	5401	0	121	-	185/200	2 (A)
GCA_002853655.1	ASM285365v1	Escherichia coli 14EC017	Plasmid	CP024136.1	na	93781	109	0	15	-		2 (A)
GCA_002853655.1	ASM285365v1	Escherichia coli 14EC017	Plasmid	CP024137.1	na	107279	131	0	21	-		2 (A)
GCA_002853655.1	ASM285365v1	Escherichia coli 14EC017	Plasmid	CP024135.1	na	63978	81	0	2	-		2 (A)
GCA_001735705.1	ASM173570v1	Escherichia coli 210221272	Chromosome	CP016404.1	NZ_CP016404.1	4668621	4498	0	0	59	94/104	2 (A)
GCA_001735705.1	ASM173570v1	Escherichia coli 210221272	Plasmid	CP016405.1	NZ_CP016405.1	63329	79	0	0	1		2 (A)
GCA_003033905.1	ASM303390v1	Escherichia coli 26561	Chromosome	CP027118.1	na	4719625	4744	0	79	-	116/126	2 (A)
GCA_003033905.1	ASM303390v1	Escherichia coli 26561	Plasmid	CP027119.1	na	86731	122	0	15	-		2 (A)
GCA_003033905.1	ASM303390v1	Escherichia coli 26561	Plasmid	CP027120.1	na	54399	86	0	3	-		2 (A)
GCA_003254065.1	ASM325406v1	Escherichia coli 51008369SK1	Chromosome	CP029973.1	na	4848222	4843	0	76	-	104/113	2 (A)
GCA_003254065.1	ASM325406v1	Escherichia coli 51008369SK1	Plasmid	CP029974.1	na	71718	102	0	4	-		2 (A)
GCA_003254065.1	ASM325406v1	Escherichia coli 51008369SK1	Plasmid	CP029978.1	na	99465	139	0	20	-		2 (A)
GCA_003254065.1	ASM325406v1	Escherichia coli 51008369SK1	Plasmid	CP029975.1	na	113340	152	0	6	-		2 (A)
GCA_003254065.1	ASM325406v1	Escherichia coli 51008369SK1	Plasmid	CP029976.1	na	33826	50	0	0	-		2 (A)
GCA_003254065.1	ASM325406v1	Escherichia coli 51008369SK1	Plasmid	CP029977.1	na	61284	90	0	1	-		2 (A)
GCA_002142695.1	ASM214269v1	Escherichia coli 5CRE51	Chromosome	CP021175.1	NZ_CP021175.1	5041366	5091	0	69	74	135/150	2 (A)	ExPEC
GCA_002142695.1	ASM214269v1	Escherichia coli 5CRE51	Plasmid	CP021177.1	NZ_CP021177.1	154099	198	0	10	11		2 (A)	ExPEC
GCA_002142695.1	ASM214269v1	Escherichia coli 5CRE51	Plasmid	CP021176.1	NZ_CP021176.1	60961	81	0	0	0		2 (A)	ExPEC
GCA_000814145.2	ASM81414v2	Escherichia coli 6409	Chromosome	CP010371.1	NZ_CP010371.1	4761012	4512	0	0	48	87/100	2 (A)
GCA_000814145.2	ASM81414v2	Escherichia coli 6409	Plasmid	CP010372.1	NZ_CP010372.1	151583	170	0	0	18		2 (A)
GCA_000814145.2	ASM81414v2	Escherichia coli 6409	Plasmid	CP010373.2	NZ_CP010373.2	193908	224	0	0	20		2 (A)
GCA_003030365.1	ASM303036v1	Escherichia coli 675SK2	Chromosome	CP027701.1	na	4889200	4892	0	102	-	148/157	2 (A)
GCA_003030365.1	ASM303036v1	Escherichia coli 675SK2	Plasmid	CP027703.1	na	173882	232	0	26	-		2 (A)
GCA_002211725.1	ASM221172v1	Escherichia coli ABWA45	Chromosome	CP022154.1	NZ_CP022154.1	5094639	5238	0	169	166	256/274	2 (A)
GCA_002211725.1	ASM221172v1	Escherichia coli ABWA45	Plasmid	CP022155.1	NZ_CP022155.1	145220	184	0	28	29		2 (A)
GCA_002211725.1	ASM221172v1	Escherichia coli ABWA45	Plasmid	CP022156.1	NZ_CP022156.1	113793	133	0	1	1		2 (A)
GCA_002211725.1	ASM221172v1	Escherichia coli ABWA45	Plasmid	CP022157.1	NZ_CP022157.1	57232	78	0	7	7		2 (A)
GCA_002211725.1	ASM221172v1	Escherichia coli ABWA45	Plasmid	CP022158.1	NZ_CP022158.1	47900	59	0	2	2		2 (A)
GCA_002211725.1	ASM221172v1	Escherichia coli ABWA45	Plasmid	CP022159.1	NZ_CP022159.1	7537	11	0	0	0		2 (A)
GCA_002788295.1	ASM278829v1	Escherichia coli AR_0011	Chromosome	CP024855.1	NZ_CP024855.1	4856773	4842	0	77	80	112/120	2 (A)
GCA_002788295.1	ASM278829v1	Escherichia coli AR_0011	Plasmid	CP024857.1	NZ_CP024857.1	76680	80	0	19	19		2 (A)
GCA_002788295.1	ASM278829v1	Escherichia coli AR_0011	Plasmid	CP024858.1	NZ_CP024858.1	57991	82	0	0	0		2 (A)
GCA_002788295.1	ASM278829v1	Escherichia coli AR_0011	Plasmid	CP024856.1	NZ_CP024856.1	181436	236	0	26	27		2 (A)
GCA_002787315.1	ASM278731v1	Escherichia coli AR_0014	Chromosome	CP024859.1	NZ_CP024859.1	4839565	4820	0	75	77	108/116	2 (A)
GCA_002787315.1	ASM278731v1	Escherichia coli AR_0014	Plasmid	CP024860.1	NZ_CP024860.1	172588	224	0	27	27		2 (A)
GCA_002787315.1	ASM278731v1	Escherichia coli AR_0014	Plasmid	CP024861.1	NZ_CP024861.1	33548	51	0	0	0		2 (A)
GCA_002056065.1	ASM205606v1	Escherichia coli AR_0061	Chromosome	CP020058.1	NZ_CP020058.1	4595238	4699	0	15	55	91/103	2 (A)
GCA_002056065.1	ASM205606v1	Escherichia coli AR_0061	Plasmid	CP020059.1	NZ_CP020059.1	87982	113	0	6	12		2 (A)
GCA_002056065.1	ASM205606v1	Escherichia coli AR_0061	Plasmid	CP020060.1	NZ_CP020060.1	50999	72	0	9	12		2 (A)
GCA_003204155.1	ASM320415v1	Escherichia coli AR_0085	Chromosome	CP029741.1	na	5213052	5330	0	113	-	163/182	2 (A)
GCA_003204155.1	ASM320415v1	Escherichia coli AR_0085	Plasmid	CP029742.1	na	139740	193	0	20	-		2 (A)
GCA_003204155.1	ASM320415v1	Escherichia coli AR_0085	Plasmid	CP029743.1	na	104555	142	0	10	-		2 (A)
GCA_003204155.1	ASM320415v1	Escherichia coli AR_0085	Plasmid	CP029744.1	na	117192	167	0	14	-		2 (A)
GCA_002192275.1	ASM219227v1	Escherichia coli AR_0114	Chromosome	CP021732.1	NZ_CP021732.1	4786118	4761	0	60	75	106/115	2 (A)
GCA_002192275.1	ASM219227v1	Escherichia coli AR_0114	Plasmid	CP021733.1	NZ_CP021733.1	114267	165	0	11	12		2 (A)
GCA_002192275.1	ASM219227v1	Escherichia coli AR_0114	Plasmid	CP021734.1	NZ_CP021734.1	85195	108	0	10	11		2 (A)
GCA_002192275.1	ASM219227v1	Escherichia coli AR_0114	Plasmid	CP021735.1	NZ_CP021735.1	31765	47	0	0	0		2 (A)
GCA_002201835.1	ASM220183v1	Escherichia coli AR_0137	Chromosome	CP021879.1	NZ_CP021879.1	4746578	4722	0	71	86	133/143	2 (A)
GCA_002201835.1	ASM220183v1	Escherichia coli AR_0137	Plasmid	CP021881.1	NZ_CP021881.1	101165	115	0	18	19		2 (A)
GCA_002201835.1	ASM220183v1	Escherichia coli AR_0137	Plasmid	CP021880.1	NZ_CP021880.1	169449	227	0	22	23		2 (A)
GCA_002201835.1	ASM220183v1	Escherichia coli AR_0137	Plasmid	CP021882.1	NZ_CP021882.1	67973	101	0	3	3		2 (A)
GCA_002180055.1	ASM218005v1	Escherichia coli AR_0149	Chromosome	CP021532.1	NZ_CP021532.1	4830167	4799	0	63	67	117/125	2 (A)
GCA_002180055.1	ASM218005v1	Escherichia coli AR_0149	Plasmid	CP021533.1	NZ_CP021533.1	48528	72	0	3	3		2 (A)
GCA_002180055.1	ASM218005v1	Escherichia coli AR_0149	Plasmid	CP021534.1	NZ_CP021534.1	46161	63	0	4	5		2 (A)
GCA_002192295.1	ASM219229v1	Escherichia coli AR_0150	Chromosome	CP021736.1	NZ_CP021736.1	4864149	4856	0	55	67	108/116	2 (A)
GCA_002192295.1	ASM219229v1	Escherichia coli AR_0150	Plasmid	CP021737.1	NZ_CP021737.1	117703	152	0	9	10		2 (A)
GCA_002192295.1	ASM219229v1	Escherichia coli AR_0150	Plasmid	CP021739.1	NZ_CP021739.1	50235	73	0	3	3		2 (A)
GCA_002192295.1	ASM219229v1	Escherichia coli AR_0150	Plasmid	CP021738.1	NZ_CP021738.1	46159	63	0	4	5		2 (A)
GCA_002180215.1	ASM218021v1	Escherichia coli AR_0151	Chromosome	CP021691.1	NZ_CP021691.1	4862952	4855	0	54	58	106/114	2 (A)
GCA_002180215.1	ASM218021v1	Escherichia coli AR_0151	Plasmid	CP021692.1	NZ_CP021692.1	46161	63	0	4	5		2 (A)
GCA_002180215.1	ASM218021v1	Escherichia coli AR_0151	Plasmid	CP021693.1	NZ_CP021693.1	50228	73	0	3	3		2 (A)
GCA_002180135.1	ASM218013v1	Escherichia coli AR_0162	Chromosome	CP021683.1	NZ_CP021683.1	4810234	4799	0	57	61	108/116	2 (A)
GCA_002180135.1	ASM218013v1	Escherichia coli AR_0162	Plasmid	CP021684.1	NZ_CP021684.1	84929	116	0	8	8		2 (A)
GCA_002180135.1	ASM218013v1	Escherichia coli AR_0162	Plasmid	CP021680.1	NZ_CP021680.1	23332	23	0	4	5		2 (A)
GCA_002180135.1	ASM218013v1	Escherichia coli AR_0162	Plasmid	CP021681.1	NZ_CP021681.1	95850	106	0	14	14		2 (A)
GCA_002180135.1	ASM218013v1	Escherichia coli AR_0162	Plasmid	CP021682.1	NZ_CP021682.1	49828	66	0	4	4		2 (A)
GCA_002968715.1	ASM296871v1	Escherichia coli AR_0369	Chromosome	CP027140.1	NZ_CP027140.1	4625479	4539	0	8	82	133/142	2 (A)
GCA_002968715.1	ASM296871v1	Escherichia coli AR_0369	Plasmid	CP027137.1	NZ_CP027137.1	49534	55	0	0	2		2 (A)
GCA_002968715.1	ASM296871v1	Escherichia coli AR_0369	Plasmid	CP027138.1	NZ_CP027138.1	90735	120	0	3	6		2 (A)
GCA_002968715.1	ASM296871v1	Escherichia coli AR_0369	Plasmid	CP027135.1	NZ_CP027135.1	151026	164	0	5	12		2 (A)
GCA_002968715.1	ASM296871v1	Escherichia coli AR_0369	Plasmid	CP027136.1	NZ_CP027136.1	1690	2	0	0	0		2 (A)
GCA_002968715.1	ASM296871v1	Escherichia coli AR_0369	Plasmid	CP027139.1	NZ_CP027139.1	1197	1	0	0	0		2 (A)
GCA_003073835.1	ASM307383v1	Escherichia coli AR435	Chromosome	CP029115.1	NZ_CP029115.1	4831922	4755	0	17	83	121/129	2 (A)
GCA_003073835.1	ASM307383v1	Escherichia coli AR435	Plasmid	CP029113.1	NZ_CP029113.1	114412	135	0	2	10		2 (A)
GCA_003073835.1	ASM307383v1	Escherichia coli AR435	Plasmid	CP029114.1	NZ_CP029114.1	3656	3	0	0	0		2 (A)
GCA_003073835.1	ASM307383v1	Escherichia coli AR435	Plasmid	CP029116.1	NZ_CP029116.1	25348	24	0	0	1		2 (A)
GCA_003073835.1	ASM307383v1	Escherichia coli AR435	Plasmid	CP029117.1	NZ_CP029117.1	120846	157	0	2	0		2 (A)
GCA_003073835.1	ASM307383v1	Escherichia coli AR435	Plasmid	CP029118.1	NZ_CP029118.1	187909	193	0	3	14		2 (A)
GCA_003073835.1	ASM307383v1	Escherichia coli AR435	Plasmid	CP029119.1	NZ_CP029119.1	35284	45	0	0	2		2 (A)
GCA_003073835.1	ASM307383v1	Escherichia coli AR435	Plasmid	CP029120.1	NZ_CP029120.1	6172	8	0	0	1		2 (A)
GCA_003073835.1	ASM307383v1	Escherichia coli AR435	Plasmid	CP029121.1	NZ_CP029121.1	3174	5	0	0	0		2 (A)
GCA_002993265.1	ASM299326v1	Escherichia coli AS19-RrmA-	Chromosome	CP027430.1	na	4607960	4660	0	73	-	113/125	2 (A)
GCA_000019385.1	ASM1938v1	Escherichia coli ATCC 8739	Chromosome	CP000946.1	NC_010468.1	4746218	4200	0	22	57	78/87	2 (A)
GCA_003591595.1	ASM359159v1	Escherichia coli ATCC 8739	Chromosome	CP022959.1	NZ_CP022959.1	4746918	4717	0	60	59	78/87	2 (A)
GCA_001559615.2	ASM155961v2	Escherichia coli B C2566	Chromosome	CP014268.2	NZ_CP014268.2	4478958	4309	0	0	59	114/125	2 (A)
GCA_001559635.1	ASM155963v1	Escherichia coli B C3029	Chromosome	CP014269.1	NZ_CP014269.1	4569185	4433	0	0	65	120/131	2 (A)
GCA_000017985.1	ASM1798v1	Escherichia coli B str. REL606	Chromosome	CP000819.1	NC_012967.1	4629812	4209	49	15	58	111/123	2 (A)
GCA_000833145.1	ASM83314v1	Escherichia coli BL21 (TaKaRa)	Chromosome	CP010816.1	NZ_CP010816.1	4528118	4260	0	0	57	112/123	2 (A)
GCA_000023665.1	ASM2366v1	Escherichia coli BL21-Gold(DE3)pLysS AG' AG	Chromosome	CP001665.1	NC_012947.1	4570938	4228	0	53	63	115/126	2 (A)
GCA_002078295.1	ASM207829v1	Escherichia coli BLK16	Chromosome	CP014642.1	NZ_CP014642.1	4165783	3950	0	0	38	51/57	2 (A)
GCA_002078275.1	ASM207827v1	Escherichia coli BLK9	Chromosome	CP014641.1	NZ_CP014641.1	4165587	3951	0	0	40	72/78	2 (A)
GCA_002090355.1	ASM209035v1	Escherichia coli BLR(DE3)	Chromosome	CP020368.1	NZ_CP020368.1	4550811	4294	0	12	58	112/123	2 (A)
GCA_002079225.1	ASM207922v1	Escherichia coli C	Chromosome	CP020543.1	NZ_CP020543.1	4617024	4581	0	62	83	106/114	2 (A)
GCA_003287245.1	ASM328724v1	Escherichia coli C	Chromosome	CP029371.1	na	4614212	4634	0	64	-	98/110	2 (A)
GCA_000830035.1	ASM83003v1	Escherichia coli C41(DE3)	Chromosome	CP010585.1	NZ_CP010585.1	4557511	4299	0	0	57	109/120	2 (A)
GCA_001039415.1	ASM103941v1	Escherichia coli C43(DE3)	Chromosome	CP011938.1	NZ_CP011938.1	4501450	4264	0	0	55	106/117	2 (A)
GCA_001900575.1	ASM190057v1	Escherichia coli C9	Chromosome	CP010129.1	NZ_CP010129.1	4527935	4241	0	16	110	131/137	2 (A)
GCA_001900575.1	ASM190057v1	Escherichia coli C9	Plasmid	CP010130.1	NZ_CP010130.1	93062	103	0	0	2		2 (A)
GCA_001900575.1	ASM190057v1	Escherichia coli C9	Plasmid	CP010131.1	NZ_CP010131.1	56460	50	0	0	22		2 (A)
GCA_002105735.1	ASM210573v1	Escherichia coli CFSAN051542	Chromosome	CP020835.1	NZ_CP020835.1	4888773	4984	0	79	87	134/154	2 (A)
GCA_002105735.1	ASM210573v1	Escherichia coli CFSAN051542	Plasmid	CP020836.1	NZ_CP020836.1	37362	47	0	2	2		2 (A)
GCA_003030025.1	ASM303002v1	Escherichia coli CFSAN064036	Chromosome	CP028166.1	na	4815114	4889	0	104	-	141/156	2 (A)
GCA_003030025.1	ASM303002v1	Escherichia coli CFSAN064036	Plasmid	CP028168.1	na	119076	164	0	6	-		2 (A)
GCA_003030025.1	ASM303002v1	Escherichia coli CFSAN064036	Plasmid	CP028167.1	na	33305	47	0	1	-		2 (A)
GCA_002860105.1	ASM286010v1	Escherichia coli CRE1493	Chromosome	CP019071.1	na	4877335	5000	0	26	-	104/113	2 (A)
GCA_002860105.1	ASM286010v1	Escherichia coli CRE1493	Plasmid	CP019072.1	na	33858	50	0	0	-		2 (A)
GCA_002860105.1	ASM286010v1	Escherichia coli CRE1493	Plasmid	CP019073.1	na	46145	65	0	4	-		2 (A)
GCA_002860105.1	ASM286010v1	Escherichia coli CRE1493	Plasmid	CP019074.1	na	73992	113	0	14	-		2 (A)
GCA_002860105.1	ASM286010v1	Escherichia coli CRE1493	Plasmid	CP019075.1	na	96986	123	0	0	-		2 (A)
GCA_002860105.1	ASM286010v1	Escherichia coli CRE1493	Plasmid	CP019076.1	na	127772	174	0	9	-		2 (A)
GCA_002786655.1	ASM278665v1	Escherichia coli CREC-532	Chromosome	CP024830.1	NZ_CP024830.1	4837992	4857	0	88	89	131/139	2 (A)
GCA_002786655.1	ASM278665v1	Escherichia coli CREC-532	Plasmid	CP024831.1	NZ_CP024831.1	216181	295	0	36	36		2 (A)
GCA_002786655.1	ASM278665v1	Escherichia coli CREC-532	Plasmid	CP024832.1	NZ_CP024832.1	96987	118	0	0	0		2 (A)
GCA_002786655.1	ASM278665v1	Escherichia coli CREC-532	Plasmid	CP024833.1	NZ_CP024833.1	46137	62	0	4	5		2 (A)
GCA_002787545.1	ASM278754v1	Escherichia coli CREC-629	Chromosome	CP024815.1	NZ_CP024815.1	4938993	5006	0	101	102	148/156	2 (A)
GCA_002787545.1	ASM278754v1	Escherichia coli CREC-629	Plasmid	CP024818.1	NZ_CP024818.1	46161	62	0	4	5		2 (A)
GCA_002787545.1	ASM278754v1	Escherichia coli CREC-629	Plasmid	CP024816.1	NZ_CP024816.1	176274	245	0	28	28		2 (A)
GCA_002787545.1	ASM278754v1	Escherichia coli CREC-629	Plasmid	CP024817.1	NZ_CP024817.1	96990	118	0	0	0		2 (A)
GCA_001900615.1	ASM190061v1	Escherichia coli D2	Chromosome	CP010137.1	NZ_CP010137.1	4765647	4479	0	2	50	68/82	2 (A)
GCA_001900615.1	ASM190061v1	Escherichia coli D2	Plasmid	CP010138.1	NZ_CP010138.1	83922	98	0	0	10		2 (A)
GCA_001900615.1	ASM190061v1	Escherichia coli D2	Plasmid	CP010139.1	NZ_CP010139.1	27342	22	0	0	3		2 (A)
GCA_001900655.1	ASM190065v1	Escherichia coli D4	Chromosome	CP010143.1	NZ_CP010143.1	4821305	4518	0	2	74	128/144	2 (A)
GCA_001900655.1	ASM190065v1	Escherichia coli D4	Plasmid	CP010144.1	NZ_CP010144.1	114159	120	0	0	1		2 (A)
GCA_001900715.1	ASM190071v1	Escherichia coli D9	Chromosome	CP010152.1	NZ_CP010152.1	4637555	4334	0	1	38	84/96	2 (A)
GCA_001900715.1	ASM190071v1	Escherichia coli D9	Plasmid	CP010156.1	NZ_CP010156.1	4600	2	0	0	1		2 (A)
GCA_001900715.1	ASM190071v1	Escherichia coli D9	Plasmid	CP010153.1	NZ_CP010153.1	114159	120	0	0	1		2 (A)
GCA_001900715.1	ASM190071v1	Escherichia coli D9	Plasmid	CP010154.1	NZ_CP010154.1	78557	62	0	1	20		2 (A)
GCA_001900715.1	ASM190071v1	Escherichia coli D9	Plasmid	CP010155.1	NZ_CP010155.1	39406	46	0	0	6		2 (A)
GCA_003180975.1	ASM318097v1	Escherichia coli DA33133	Chromosome	CP029574.1	na	4771844	4768	0	92	-	139/148	2 (A)
GCA_003180975.1	ASM318097v1	Escherichia coli DA33133	Plasmid	CP029575.1	na	156518	225	0	28	-		2 (A)
GCA_003443815.1	ASM344381v1	Escherichia coli E308	Chromosome	CP030281.1	na	4786360	4879	0	87	-	99/116	2 (A)
GCA_003443815.1	ASM344381v1	Escherichia coli E308	Plasmid	CP030285.1	na	92978	130	0	25	-		2 (A)
GCA_003443815.1	ASM344381v1	Escherichia coli E308	Plasmid	CP030282.1	na	111721	148	0	3	-		2 (A)
GCA_003443815.1	ASM344381v1	Escherichia coli E308	Plasmid	CP030283.1	na	113645	163	0	14	-		2 (A)
GCA_003443815.1	ASM344381v1	Escherichia coli E308	Plasmid	CP030284.1	na	61476	82	0	1	-		2 (A)
GCA_003443795.1	ASM344379v1	Escherichia coli E706	Chromosome	CP029687.1	na	4696142	4859	0	135	-	185/206	2 (A)
GCA_003443795.1	ASM344379v1	Escherichia coli E706	Plasmid	CP029688.1	na	151879	189	0	36	-		2 (A)
GCA_001682305.2	ASM168230v2	Escherichia coli EC590	Chromosome	CP016182.2	NZ_CP016182.2	4617703	4445	0	0	101	129/141	2 (A)
GCA_003571765.1	ASM357176v1	Escherichia coli ECCWS199	Chromosome	CP032237.1	na	4737445	4778	0	73	-	101/112	2 (A)
GCA_003571765.1	ASM357176v1	Escherichia coli ECCWS199	Plasmid	CP032238.1	na	162163	206	0	11	-		2 (A)
GCA_003571765.1	ASM357176v1	Escherichia coli ECCWS199	Plasmid	CP032239.1	na	159756	201	0	42	-		2 (A)
GCA_002012185.1	ASM201218v1	Escherichia coli Ecol_422	Chromosome	CP018962.1	NZ_CP018962.1	4747607	4879	0	32	77	161/172	2 (A)
GCA_002012185.1	ASM201218v1	Escherichia coli Ecol_422	Plasmid	CP018961.1	NZ_CP018961.1	289903	349	0	23	32		2 (A)
GCA_002012185.1	ASM201218v1	Escherichia coli Ecol_422	Plasmid	CP018960.1	NZ_CP018960.1	73206	116	0	7	11		2 (A)
GCA_002012185.1	ASM201218v1	Escherichia coli Ecol_422	Plasmid	CP018959.1	NZ_CP018959.1	51885	67	0	1	2		2 (A)
GCA_002012185.1	ASM201218v1	Escherichia coli Ecol_422	Plasmid	CP018958.1	NZ_CP018958.1	53198	77	0	0	1		2 (A)
GCA_002012105.1	ASM201210v1	Escherichia coli Ecol_AZ147	Chromosome	CP018995.1	NZ_CP018995.1	4708839	4846	0	18	57	98/107	2 (A)
GCA_002012105.1	ASM201210v1	Escherichia coli Ecol_AZ147	Plasmid	CP018992.1	NZ_CP018992.1	110226	136	0	5	9		2 (A)
GCA_002012105.1	ASM201210v1	Escherichia coli Ecol_AZ147	Plasmid	CP018994.1	NZ_CP018994.1	154853	211	0	7	14		2 (A)
GCA_002012105.1	ASM201210v1	Escherichia coli Ecol_AZ147	Plasmid	CP018993.1	NZ_CP018993.1	116562	155	0	8	10		2 (A)
GCA_002012125.1	ASM201212v1	Escherichia coli Ecol_AZ155	Chromosome	CP019005.1	NZ_CP019005.1	4690903	4842	0	28	83	131/140	2 (A)
GCA_002012125.1	ASM201212v1	Escherichia coli Ecol_AZ155	Plasmid	CP019003.1	NZ_CP019003.1	12602	22	0	0	3		2 (A)
GCA_002012125.1	ASM201212v1	Escherichia coli Ecol_AZ155	Plasmid	CP019002.1	NZ_CP019002.1	112917	124	0	1	2		2 (A)
GCA_002012125.1	ASM201212v1	Escherichia coli Ecol_AZ155	Plasmid	CP019004.1	NZ_CP019004.1	1597	2	0	0	0		2 (A)
GCA_002012125.1	ASM201212v1	Escherichia coli Ecol_AZ155	Plasmid	CP019001.1	NZ_CP019001.1	272202	376	0	17	26		2 (A)
GCA_002934895.1	ASM293489v1	Escherichia coli ECONIH4	Chromosome	CP026399.1	na	5277702	5468	0	133	-	189/209	2 (A)
GCA_002934895.1	ASM293489v1	Escherichia coli ECONIH4	Plasmid	CP026405.1	na	186884	237	0	14	-		2 (A)
GCA_002934895.1	ASM293489v1	Escherichia coli ECONIH4	Plasmid	CP026404.1	na	127217	147	0	25	-		2 (A)
GCA_002934895.1	ASM293489v1	Escherichia coli ECONIH4	Plasmid	CP026402.1	na	13542	18	0	0	-		2 (A)
GCA_002934895.1	ASM293489v1	Escherichia coli ECONIH4	Plasmid	CP026401.1	na	20245	23	0	2	-		2 (A)
GCA_002934895.1	ASM293489v1	Escherichia coli ECONIH4	Plasmid	CP026403.1	na	103161	143	0	11	-		2 (A)
GCA_002934895.1	ASM293489v1	Escherichia coli ECONIH4	Plasmid	CP026400.1	na	60248	71	0	6	-		2 (A)
GCA_002903105.1	ASM290310v1	Escherichia coli ECONIH5	Chromosome	CP026202.1	na	5103533	5291	0	181	-	246/264	2 (A)
GCA_002903105.1	ASM290310v1	Escherichia coli ECONIH5	Plasmid	CP026208.1	na	298633	329	0	12	-		2 (A)
GCA_002903105.1	ASM290310v1	Escherichia coli ECONIH5	Plasmid	CP026203.1	na	35036	41	0	12	-		2 (A)
GCA_002903105.1	ASM290310v1	Escherichia coli ECONIH5	Plasmid	CP026206.1	na	191344	248	0	32	-		2 (A)
GCA_002903105.1	ASM290310v1	Escherichia coli ECONIH5	Plasmid	CP026209.1	na	42693	57	0	0	-		2 (A)
GCA_002903105.1	ASM290310v1	Escherichia coli ECONIH5	Plasmid	CP026207.1	na	202687	251	0	14	-		2 (A)
GCA_002903105.1	ASM290310v1	Escherichia coli ECONIH5	Plasmid	CP026204.1	na	76500	96	0	6	-		2 (A)
GCA_002903105.1	ASM290310v1	Escherichia coli ECONIH5	Plasmid	CP026205.1	na	77775	93	0	4	-		2 (A)
GCA_002903125.1	ASM290312v1	Escherichia coli ECONIH6	Chromosome	CP026199.1	na	4869246	4896	0	79	-	110/118	2 (A)
GCA_002903125.1	ASM290312v1	Escherichia coli ECONIH6	Plasmid	CP026200.1	na	97800	109	0	17	-		2 (A)
GCA_002903125.1	ASM290312v1	Escherichia coli ECONIH6	Plasmid	CP026201.1	na	100989	128	0	8	-		2 (A)
GCA_000210475.1	ASM21047v1	Escherichia coli ETEC H10407	Chromosome	FN649414.1	NC_017633.1	5153435	4763	0	17	80	163/185	2 (A)	ETEC
GCA_000210475.1	ASM21047v1	Escherichia coli ETEC H10407	Plasmid	FN649415.1	NC_017721.1	5175	6	0	0	0		2 (A)	ETEC
GCA_000210475.1	ASM21047v1	Escherichia coli ETEC H10407	Plasmid	FN649416.1	NC_017723.1	5800	7	0	0	0		2 (A)	ETEC
GCA_000210475.1	ASM21047v1	Escherichia coli ETEC H10407	Plasmid	FN649417.1	NC_017722.1	66681	85	0	20	9		2 (A)	ETEC
GCA_000210475.1	ASM21047v1	Escherichia coli ETEC H10407	Plasmid	FN649418.1	NC_017724.1	94797	113	0	51	16		2 (A)	ETEC
GCA_002077195.1	ASM207719v1	Escherichia coli FAM21845	Chromosome	CP017220.1	NZ_CP017220.1	4901993	4812	0	29	115	145/163	2 (A)
GCA_002077195.1	ASM207719v1	Escherichia coli FAM21845	Plasmid	CP017221.1	NZ_CP017221.1	147225	174	0	5	15		2 (A)
GCA_002077195.1	ASM207719v1	Escherichia coli FAM21845	Plasmid	CP017222.1	NZ_CP017222.1	54159	57	0	0	1		2 (A)
GCA_002077195.1	ASM207719v1	Escherichia coli FAM21845	Plasmid	CP017223.1	NZ_CP017223.1	5828	8	0	0	0		2 (A)
GCA_002077195.1	ASM207719v1	Escherichia coli FAM21845	Plasmid	CP017224.1	NZ_CP017224.1	2454	4	0	0	0		2 (A)
GCA_002077195.1	ASM207719v1	Escherichia coli FAM21845	Plasmid	CP017225.1	NZ_CP017225.1	1934	2	0	0	0		2 (A)
GCA_001888075.1	ASM188807v1	Escherichia coli FMU073332	Chromosome	CP017844.1	NZ_CP017844.1	4718719	4578	0	35	105	153/167	2 (A)	ETEC
GCA_001888075.1	ASM188807v1	Escherichia coli FMU073332	Plasmid	CP017848.1	NZ_CP017848.1	137665	172	0	14	28		2 (A)	ETEC
GCA_001888075.1	ASM188807v1	Escherichia coli FMU073332	Plasmid	CP017845.1	NZ_CP017845.1	5538	6	0	0	0		2 (A)	ETEC
GCA_001888075.1	ASM188807v1	Escherichia coli FMU073332	Plasmid	CP017846.1	NZ_CP017846.1	47563	56	0	5	9		2 (A)	ETEC
GCA_001888075.1	ASM188807v1	Escherichia coli FMU073332	Plasmid	CP017847.1	NZ_CP017847.1	113343	124	0	1	1		2 (A)	ETEC
GCA_003352425.1	ASM335242v1	Escherichia coli FORC 64	Chromosome	CP022664.1	na	4873055	4919	0	2	-	128/141	2 (A)
GCA_003352425.1	ASM335242v1	Escherichia coli FORC 64	Plasmid	CP023732.1	na	93276	128	0	0	-		2 (A)
GCA_003352425.1	ASM335242v1	Escherichia coli FORC 64	Plasmid	CP023733.1	na	70107	107	0	0	-		2 (A)
GCA_003352425.1	ASM335242v1	Escherichia coli FORC 64	Plasmid	CP023734.1	na	57318	105	0	1	-		2 (A)
GCA_001750845.1	ASM175084v1	Escherichia coli FORC_031	Chromosome	CP013190.1	NZ_CP013190.1	4830073	4787	0	1	88	137/152	2 (A)
GCA_001750845.1	ASM175084v1	Escherichia coli FORC_031	Plasmid	CP013193.1	NZ_CP013193.1	66990	113	0	0	7		2 (A)
GCA_001750845.1	ASM175084v1	Escherichia coli FORC_031	Plasmid	CP013194.1	NZ_CP013194.1	39792	79	0	0	5		2 (A)
GCA_001750845.1	ASM175084v1	Escherichia coli FORC_031	Plasmid	CP013191.1	NZ_CP013191.1	106519	180	0	0	27		2 (A)
GCA_001750845.1	ASM175084v1	Escherichia coli FORC_031	Plasmid	CP013192.1	NZ_CP013192.1	57478	93	0	0	7		2 (A)
GCA_001900775.1	ASM190077v1	Escherichia coli H1	Chromosome	CP010160.1	NZ_CP010160.1	4818512	4542	0	0	88	157/170	2 (A)
GCA_001900775.1	ASM190077v1	Escherichia coli H1	Plasmid	CP010161.1	NZ_CP010161.1	3989	5	0	0	0		2 (A)
GCA_001900775.1	ASM190077v1	Escherichia coli H1	Plasmid	CP010162.1	NZ_CP010162.1	4075	3	0	0	0		2 (A)
GCA_001678925.1	ASM167892v1	Escherichia coli H1827/12	Chromosome	CP013031.1	NZ_CP013031.1	4731493	4532	0	0	76	128/141	2 (A)
GCA_001900795.1	ASM190079v1	Escherichia coli H2	Chromosome	CP010163.1	NZ_CP010163.1	4531885	4279	0	27	122	176/189	2 (A)
GCA_001900795.1	ASM190079v1	Escherichia coli H2	Plasmid	CP010164.1	NZ_CP010164.1	29433	35	0	0	9		2 (A)
GCA_001900795.1	ASM190079v1	Escherichia coli H2	Plasmid	CP010165.1	NZ_CP010165.1	5023	3	0	0	0		2 (A)
GCA_001900795.1	ASM190079v1	Escherichia coli H2	Plasmid	CP010166.1	NZ_CP010166.1	11518	9	0	0	3		2 (A)
GCA_001900415.1	ASM190041v1	Escherichia coli H5	Chromosome	CP010169.1	NZ_CP010169.1	4833228	4535	0	3	37	58/72	2 (A)
GCA_001900435.1	ASM190043v1	Escherichia coli H6	Chromosome	CP010170.1	NZ_CP010170.1	4832567	4539	0	2	36	58/72	2 (A)
GCA_001900455.1	ASM190045v1	Escherichia coli H7	Chromosome	CP010171.1	NZ_CP010171.1	4807161	4524	0	1	55	105/123	2 (A)
GCA_001900835.1	ASM190083v1	Escherichia coli H8	Chromosome	CP010172.1	NZ_CP010172.1	4929892	4622	0	1	91	124/137	2 (A)
GCA_001900835.1	ASM190083v1	Escherichia coli H8	Plasmid	CP010173.1	NZ_CP010173.1	94395	106	0	0	0		2 (A)
GCA_001900835.1	ASM190083v1	Escherichia coli H8	Plasmid	CP010174.1	NZ_CP010174.1	106274	126	0	0	12		2 (A)
GCA_001900835.1	ASM190083v1	Escherichia coli H8	Plasmid	CP010175.1	NZ_CP010175.1	6647	9	0	0	0		2 (A)
GCA_003111785.1	ASM311178v1	Escherichia coli H9Ecoli	Chromosome	CP029180.1	na	4722506	4883	0	99	-	126/140	2 (A)
GCA_003111785.1	ASM311178v1	Escherichia coli H9Ecoli	Plasmid	CP029181.1	na	145524	165	0	34	-		2 (A)
GCA_003111785.1	ASM311178v1	Escherichia coli H9Ecoli	Plasmid	CP029182.1	na	31250	44	0	11	-		2 (A)
GCA_003111785.1	ASM311178v1	Escherichia coli H9Ecoli	Plasmid	CP029183.1	na	1551	2	0	0	-		2 (A)
GCA_003111785.1	ASM311178v1	Escherichia coli H9Ecoli	Plasmid	CP029184.1	na	60942	79	0	0	-		2 (A)
GCA_003031225.1	ASM303122v1	Escherichia coli HKUOPY1	Chromosome	CP019961.1	na	4774500	4827	0	12	-	54/68	2 (A)
GCA_000017765.1	ASM1776v1	Escherichia coli HS	Chromosome	CP000802.1	NC_009800.1	4643538	4384	0	101	71	120/131	2 (A)
GCA_003231115.1	ASM323111v1	Escherichia coli HS30-1	Chromosome	CP029492.1	na	4423666	4469	0	91	-	132/138	2 (A)
GCA_003231115.1	ASM323111v1	Escherichia coli HS30-1	Plasmid	CP029493.1	na	179444	220	0	45	-		2 (A)
GCA_000005845.2	ASM584v2	Escherichia coli K-12 substr. MG1655	Chromosome	U00096.3	NC_000913.3	4641652	4357	49	20	20	87/99	2 (A)
GCA_001308125.1	ASM130812v1	Escherichia coli K-12 substr. MG1655_TMP32XR1	Chromosome	CP012869.1	NZ_CP012869.1	4641684	4424	0	0	45	87/99	2 (A)
GCA_002494365.2	ASM249436v2	Escherichia coli KL53	Chromosome	CP030919.1	na	4810511	4915	0	96	-	122/136	2 (A)
GCA_002494365.2	ASM249436v2	Escherichia coli KL53	Plasmid	CP030920.1	na	259094	274	0	35	-		2 (A)
GCA_002494365.2	ASM249436v2	Escherichia coli KL53	Plasmid	CP030921.1	na	109118	139	0	5	-		2 (A)
GCA_002494365.2	ASM249436v2	Escherichia coli KL53	Plasmid	CP030922.1	na	77405	96	0	0	-		2 (A)
GCA_002237285.1	ASM223728v1	Escherichia coli MEM	Chromosome	CP012378.1	na	4928082	4824	0	52	-	134/145	2 (A)
GCA_002879975.1	ASM287997v1	Escherichia coli ML35	Chromosome	CP025747.1	NZ_CP025747.1	4918774	5062	0	95	96	138/155	2 (A)
GCA_001886535.1	ASM188653v1	Escherichia coli MRSN352231	Chromosome	CP018103.1	NZ_CP018103.1	4794148	4582	0	31	68	128/138	2 (A)
GCA_001886535.1	ASM188653v1	Escherichia coli MRSN352231	Plasmid	CP018108.1	NZ_CP018108.1	5310	8	0	0	0		2 (A)
GCA_001886535.1	ASM188653v1	Escherichia coli MRSN352231	Plasmid	CP018104.1	NZ_CP018104.1	207960	236	0	40	41		2 (A)
GCA_001886535.1	ASM188653v1	Escherichia coli MRSN352231	Plasmid	CP018107.1	NZ_CP018107.1	61085	78	0	0	0		2 (A)
GCA_001886535.1	ASM188653v1	Escherichia coli MRSN352231	Plasmid	CP018105.1	NZ_CP018105.1	67946	80	0	7	15		2 (A)
GCA_001886535.1	ASM188653v1	Escherichia coli MRSN352231	Plasmid	CP018106.1	NZ_CP018106.1	64467	73	0	1	2		2 (A)
GCA_900474495.1	38344_F01	Escherichia coli NCTC11023	Chromosome	LS483297.1	na	4705041	4370	0	78	-	121/132	2 (A)
GCA_900186905.1	49923_G01	Escherichia coli NCTC122	Chromosome	LT906474.1	NZ_LT906474.1	4625968	4165	0	30	71	103/111	2 (A)
GCA_002007705.1	ASM200770v1	Escherichia coli NCTC86	Chromosome	CP019778.1	NZ_CP019778.1	5111920	5243	0	47	66	138/150	2 (A)
GCA_900474445.1	39641_B02	Escherichia coli NCTC9966	Chromosome	LS483296.1	na	4705297	4451	0	98	-	156/171	2 (A)
GCA_900474625.1	39888_E01	Escherichia coli NCTC9967	Chromosome	LS483303.1	na	4648794	4271	0	38	-	117/132	2 (A)
GCA_000257275.1	ASM25727v1	Escherichia coli P12b	Chromosome	CP002291.1	NC_017663.1	4935294	4393	0	73	136	208/220	2 (A)
GCA_001029125.1	ASM102912v1	Escherichia coli PCN061	Chromosome	CP006636.1	NZ_CP006636.1	4603777	4448	0	78	112	190/202	2 (A)
GCA_001029125.1	ASM102912v1	Escherichia coli PCN061	Plasmid	CP006641.1	NZ_CP006641.1	103644	141	0	2	5		2 (A)
GCA_001029125.1	ASM102912v1	Escherichia coli PCN061	Plasmid	CP006642.1	NZ_CP006642.1	145722	164	0	18	26		2 (A)
GCA_001029125.1	ASM102912v1	Escherichia coli PCN061	Plasmid	CP006637.1	NZ_CP006637.1	2014	6	0	0	0		2 (A)
GCA_001029125.1	ASM102912v1	Escherichia coli PCN061	Plasmid	CP006638.1	NZ_CP006638.1	5754	13	0	0	0		2 (A)
GCA_001029125.1	ASM102912v1	Escherichia coli PCN061	Plasmid	CP006639.1	NZ_CP006639.1	6222	14	0	0	1		2 (A)
GCA_001029125.1	ASM102912v1	Escherichia coli PCN061	Plasmid	CP006640.1	NZ_CP006640.1	34692	57	0	0	0		2 (A)
GCA_003013205.1	ASM301320v1	Escherichia coli RM14721	Chromosome	CP027105.1	na	4620018	4737	0	133	-	173/186	2 (A)
GCA_003013205.1	ASM301320v1	Escherichia coli RM14721	Plasmid	CP027106.1	na	106432	133	0	22	-		2 (A)
GCA_001276585.2	ASM127658v2	Escherichia coli RR1	Chromosome	CP011113.2	NZ_CP011113.2	4587291	4339	0	0	48	91/100	2 (A)
GCA_001901315.1	ASM190131v1	Escherichia coli S1	Chromosome	CP010226.1	NZ_CP010226.1	4702107	4442	0	0	93	109/122	2 (A)
GCA_001901315.1	ASM190131v1	Escherichia coli S1	Plasmid	CP010227.1	NZ_CP010227.1	5101	5	0	0	1		2 (A)
GCA_001901365.1	ASM190136v1	Escherichia coli S30	Chromosome	CP010231.1	NZ_CP010231.1	4664102	4386	0	0	57	76/88	2 (A)
GCA_001901365.1	ASM190136v1	Escherichia coli S30	Plasmid	CP010232.1	NZ_CP010232.1	155425	161	0	0	22		2 (A)
GCA_001901365.1	ASM190136v1	Escherichia coli S30	Plasmid	CP010233.1	NZ_CP010233.1	136060	149	0	0	5		2 (A)
GCA_001901365.1	ASM190136v1	Escherichia coli S30	Plasmid	CP010234.1	NZ_CP010234.1	117266	94	0	0	28		2 (A)
GCA_001900985.1	ASM190098v1	Escherichia coli S43	Chromosome	CP010237.1	NZ_CP010237.1	5043711	4693	0	0	78	139/154	2 (A)
GCA_002812545.1	ASM281254v1	Escherichia coli SC516	Chromosome	CP025048.1	NZ_CP025048.1	4792402	4797	0	100	98	121/131	2 (A)
GCA_002870165.1	ASM287016v1	Escherichia coli SCEC020007	Chromosome	CP025627.1	NZ_CP025627.1	4800548	4781	0	77	76	106/115	2 (A)
GCA_002870165.1	ASM287016v1	Escherichia coli SCEC020007	Plasmid	CP025625.1	NZ_CP025625.1	84952	114	0	2	2		2 (A)
GCA_002870165.1	ASM287016v1	Escherichia coli SCEC020007	Plasmid	CP025626.1	NZ_CP025626.1	144225	187	0	19	19		2 (A)
GCA_002850675.4	ASM285067v4	Escherichia coli SCEC020023	Chromosome	CP025950.3	na	4883927	4903	0	102	-	146/155	2 (A)
GCA_002850675.4	ASM285067v4	Escherichia coli SCEC020023	Plasmid	CP025946.1	na	12819	8	0	1	-		2 (A)
GCA_002850675.4	ASM285067v4	Escherichia coli SCEC020023	Plasmid	CP025948.1	na	46161	62	0	5	-		2 (A)
GCA_002850675.4	ASM285067v4	Escherichia coli SCEC020023	Plasmid	CP025944.3	na	89048	100	0	20	-		2 (A)
GCA_002850675.4	ASM285067v4	Escherichia coli SCEC020023	Plasmid	CP025945.3	na	13138	19	0	3	-		2 (A)
GCA_002850675.4	ASM285067v4	Escherichia coli SCEC020023	Plasmid	CP025947.3	na	2443	2	0	0	-		2 (A)
GCA_002850675.4	ASM285067v4	Escherichia coli SCEC020023	Plasmid	CP025949.1	na	73313	104	0	6	-		2 (A)
GCA_000987875.1	ASM98787v1	Escherichia coli SEC470	Chromosome	CP007594.1	NZ_CP007594.1	5153435	4941	0	3	80	163/185	2 (A)
GCA_001936315.1	ASM193631v1	Escherichia coli SLK172	Chromosome	CP017631.1	NZ_CP017631.1	5283836	5198	0	46	121	208/225	2 (A)
GCA_001936315.1	ASM193631v1	Escherichia coli SLK172	Plasmid	CP017632.1	NZ_CP017632.1	369298	398	0	27	34		2 (A)
GCA_001936315.1	ASM193631v1	Escherichia coli SLK172	Plasmid	CP017633.1	NZ_CP017633.1	120528	150	0	15	18		2 (A)
GCA_000988385.1	ASM98838v1	Escherichia coli SQ88	Chromosome	CP011321.1	NZ_CP011321.1	4610881	4313	0	42	43	82/94	2 (A)
GCA_000599625.1	ASM59962v1	Escherichia coli ST540	Chromosome	CP007390.1	NZ_CP007390.1	4807977	4562	0	0	83	145/160	2 (A)
GCA_001610755.1	ASM161075v1	Escherichia coli str. Sanji	Chromosome	CP011061.1	NZ_CP011061.1	4891769	4625	0	0	83	118/127	2 (A)
GCA_001610755.1	ASM161075v1	Escherichia coli str. Sanji	Plasmid	CP011064.1	NZ_CP011064.1	94712	99	0	0	8		2 (A)
GCA_001610755.1	ASM161075v1	Escherichia coli str. Sanji	Plasmid	CP011063.1	NZ_CP011063.1	98436	113	0	0	1		2 (A)
GCA_001610755.1	ASM161075v1	Escherichia coli str. Sanji	Plasmid	CP011065.1	NZ_CP011065.1	82288	94	0	0	3		2 (A)
GCA_001610755.1	ASM161075v1	Escherichia coli str. Sanji	Plasmid	CP011067.1	NZ_CP011067.1	2640	4	0	0	0		2 (A)
GCA_001610755.1	ASM161075v1	Escherichia coli str. Sanji	Plasmid	CP011062.1	NZ_CP011062.1	255368	262	0	0	22		2 (A)
GCA_001610755.1	ASM161075v1	Escherichia coli str. Sanji	Plasmid	CP011066.1	NZ_CP011066.1	3373	3	0	0	0		2 (A)
GCA_000212715.2	ASM21271v2	Escherichia coli UMNK88	Chromosome	CP002729.1	NC_017641.1	5186416	5118	0	2	60	92/105	2 (A)	ETEC
GCA_000212715.2	ASM21271v2	Escherichia coli UMNK88	Plasmid	CP002731.1	NC_017642.1	90868	89	2	0	2		2 (A)	ETEC
GCA_000212715.2	ASM21271v2	Escherichia coli UMNK88	Plasmid	CP002732.1	NC_017640.1	81475	81	11	0	10		2 (A)	ETEC
GCA_000212715.2	ASM21271v2	Escherichia coli UMNK88	Plasmid	CP002733.1	NC_017643.1	65549	60	3	0	4		2 (A)	ETEC
GCA_000212715.2	ASM21271v2	Escherichia coli UMNK88	Plasmid	HQ023862.1	NC_017645.1	160573	173	9	1	10		2 (A)	ETEC
GCA_000212715.2	ASM21271v2	Escherichia coli UMNK88	Plasmid	CP002730.1	NC_017639.1	81883	87	10	7	14		2 (A)	ETEC
GCA_000968515.1	ASM96851v1	Escherichia coli VR50	Chromosome	CP011134.1	NZ_CP011134.1	5000386	4582	78	97	86	132/142	2 (A)
GCA_000968515.1	ASM96851v1	Escherichia coli VR50	Plasmid	CP011135.1	NZ_CP011135.1	70533	80	2	2	3		2 (A)
GCA_000968515.1	ASM96851v1	Escherichia coli VR50	Plasmid	CP011136.1	NZ_CP011136.1	97864	94	18	17	19		2 (A)
GCA_000968515.1	ASM96851v1	Escherichia coli VR50	Plasmid	CP011137.1	NZ_CP011137.1	6989	10	0	0	0		2 (A)
GCA_000968515.1	ASM96851v1	Escherichia coli VR50	Plasmid	CP011138.1	NZ_CP011138.1	5631	8	0	0	0		2 (A)
GCA_000968515.1	ASM96851v1	Escherichia coli VR50	Plasmid	CP011143.1	NZ_CP011143.1	1552	2	0	0	0		2 (A)
GCA_000968515.1	ASM96851v1	Escherichia coli VR50	Plasmid	CP011139.1	NZ_CP011139.1	5164	4	0	0	0		2 (A)
GCA_000968515.1	ASM96851v1	Escherichia coli VR50	Plasmid	CP011140.1	NZ_CP011140.1	4075	4	0	0	0		2 (A)
GCA_000968515.1	ASM96851v1	Escherichia coli VR50	Plasmid	CP011141.1	NZ_CP011141.1	2089	3	0	0	0		2 (A)
GCA_000968515.1	ASM96851v1	Escherichia coli VR50	Plasmid	CP011142.1	NZ_CP011142.1	1783	1	0	0	0		2 (A)
GCA_002945135.2	ASM294513v2	Escherichia coli WCHEC005237	Chromosome	CP026580.2	na	4833062	4844	0	89	-	120/128	2 (A)
GCA_002945135.2	ASM294513v2	Escherichia coli WCHEC005237	Plasmid	CP026572.2	na	6200	9	0	1	-		2 (A)
GCA_002945135.2	ASM294513v2	Escherichia coli WCHEC005237	Plasmid	CP026573.2	na	3684	6	0	0	-		2 (A)
GCA_002945135.2	ASM294513v2	Escherichia coli WCHEC005237	Plasmid	CP026574.2	na	2959	5	0	0	-		2 (A)
GCA_002945135.2	ASM294513v2	Escherichia coli WCHEC005237	Plasmid	CP026575.2	na	2444	3	0	0	-		2 (A)
GCA_002945135.2	ASM294513v2	Escherichia coli WCHEC005237	Plasmid	CP026576.2	na	70688	102	0	5	-		2 (A)
GCA_002945135.2	ASM294513v2	Escherichia coli WCHEC005237	Plasmid	CP026577.2	na	46161	62	0	5	-		2 (A)
GCA_002945135.2	ASM294513v2	Escherichia coli WCHEC005237	Plasmid	CP026578.2	na	121908	119	0	17	-		2 (A)
GCA_002945135.2	ASM294513v2	Escherichia coli WCHEC005237	Plasmid	CP026579.1	na	100229	138	0	7	-		2 (A)
GCA_003051985.2	ASM305198v2	Escherichia coli WCHEC005784	Chromosome	CP028578.2	na	4812358	4844	0	82	-	109/120	2 (A)
GCA_003051985.2	ASM305198v2	Escherichia coli WCHEC005784	Plasmid	CP028576.1	na	112422	176	0	20	-		2 (A)
GCA_003051985.2	ASM305198v2	Escherichia coli WCHEC005784	Plasmid	CP028577.1	na	46161	63	0	5	-		2 (A)
GCA_003051985.2	ASM305198v2	Escherichia coli WCHEC005784	Plasmid	CP028575.2	na	1564	3	0	0	-		2 (A)
GCA_001969285.3	ASM196928v3	Escherichia coli WCHEC050613	Chromosome	CP019213.2	na	4670066	4709	0	100	-	139/153	2 (A)
GCA_001969285.3	ASM196928v3	Escherichia coli WCHEC050613	Plasmid	CP019215.2	na	84615	119	0	0	-		2 (A)
GCA_001969285.3	ASM196928v3	Escherichia coli WCHEC050613	Plasmid	CP028466.1	na	3398	5	0	0	-		2 (A)
GCA_001969285.3	ASM196928v3	Escherichia coli WCHEC050613	Plasmid	CP028467.1	na	1532	1	0	0	-		2 (A)
GCA_001969285.3	ASM196928v3	Escherichia coli WCHEC050613	Plasmid	CP019214.2	na	289112	322	0	27	-		2 (A)
GCA_001969285.3	ASM196928v3	Escherichia coli WCHEC050613	Plasmid	CP019216.2	na	78444	97	0	26	-		2 (A)
GCA_002761835.1	ASM276183v1	Escherichia coli WG5	Chromosome	CP024090.1	NZ_CP024090.1	4592887	4536	0	73	76	106/114	2 (A)
GCA_001860505.1	ASM186050v1	Escherichia coli Y5	Chromosome	CP013483.1	NZ_CP013483.1	4839266	4585	0	0	66	117/126	2 (A)
GCA_001596115.1	ASM159611v1	Shigella sp. PAMC 28760	Chromosome	CP014768.1	NZ_CP014768.1	4558287	4387	0	0	58	112/123	2 (A)
GCA_001677475.1	ASM167747v1	Escherichia coli 06-00048	Chromosome	CP015229.1	NZ_CP015229.1	5498453	5251	0	0	45	88/107	3 (E)	STEC
GCA_001677475.1	ASM167747v1	Escherichia coli 06-00048	Plasmid	CP012498.1	NZ_CP012498.1	213847	208	0	0	32		3 (E)	STEC
GCA_002854065.1	ASM285406v1	Escherichia coli 14EC033	Chromosome	CP024147.1	NZ_CP024147.1	4639454	4677	0	113	114	99/112	3 (E)
GCA_002854065.1	ASM285406v1	Escherichia coli 14EC033	Plasmid	CP024150.1	NZ_CP024150.1	108710	135	0	14	14		3 (E)
GCA_002854065.1	ASM285406v1	Escherichia coli 14EC033	Plasmid	CP024151.1	NZ_CP024151.1	97858	129	0	11	13		3 (E)
GCA_002854065.1	ASM285406v1	Escherichia coli 14EC033	Plasmid	CP024152.1	NZ_CP024152.1	87351	118	0	0	0		3 (E)
GCA_002854065.1	ASM285406v1	Escherichia coli 14EC033	Plasmid	CP024153.1	NZ_CP024153.1	98181	120	0	23	23		3 (E)
GCA_002854065.1	ASM285406v1	Escherichia coli 14EC033	Plasmid	CP024154.1	NZ_CP024154.1	84404	112	0	1	1		3 (E)
GCA_002854065.1	ASM285406v1	Escherichia coli 14EC033	Plasmid	CP024149.1	NZ_CP024149.1	33301	46	0	1	1		3 (E)
GCA_002854065.1	ASM285406v1	Escherichia coli 14EC033	Plasmid	CP024148.1	NZ_CP024148.1	62585	87	0	1	1		3 (E)
GCA_002058765.1	ASM205876v1	Escherichia coli DSM 103246	Chromosome	CP019944.1	NZ_CP019944.1	5445834	5058	0	69	99	174/196	3 (E)
GCA_002196495.1	ASM219649v1	Escherichia coli EC1515	Chromosome	CP021844.1	NZ_CP021844.1	5167363	5088	0	42	47	84/97	3 (E)
GCA_002196495.1	ASM219649v1	Escherichia coli EC1515	Plasmid	CP021847.1	NZ_CP021847.1	84091	119	0	7	7		3 (E)
GCA_002196495.1	ASM219649v1	Escherichia coli EC1515	Plasmid	CP021845.1	NZ_CP021845.1	125099	165	0	6	6		3 (E)
GCA_002196495.1	ASM219649v1	Escherichia coli EC1515	Plasmid	CP021846.1	NZ_CP021846.1	92350	120	0	23	27		3 (E)
GCA_002196475.1	ASM219647v1	Escherichia coli EC974	Chromosome	CP021840.1	NZ_CP021840.1	5167701	5091	0	42	49	85/98	3 (E)
GCA_002196475.1	ASM219647v1	Escherichia coli EC974	Plasmid	CP021842.1	NZ_CP021842.1	92385	122	0	23	27		3 (E)
GCA_002196475.1	ASM219647v1	Escherichia coli EC974	Plasmid	CP021843.1	NZ_CP021843.1	78672	110	0	7	7		3 (E)
GCA_002196475.1	ASM219647v1	Escherichia coli EC974	Plasmid	CP021841.1	NZ_CP021841.1	118934	157	0	6	6		3 (E)
GCA_000520035.1	ASM52003v1	Escherichia coli O145:H28 str. RM13514	Chromosome	CP006027.1	NZ_CP006027.1	5585613	5613	91	1	80	139/156	3 (E)	STEC
GCA_000520035.1	ASM52003v1	Escherichia coli O145:H28 str. RM13514	Plasmid	CP006029.1	NZ_CP006029.1	64561	69	6	0	7		3 (E)	STEC
GCA_000520035.1	ASM52003v1	Escherichia coli O145:H28 str. RM13514	Plasmid	CP006028.1	NZ_CP006028.1	87120	94	27	0	19		3 (E)	STEC
GCA_000008865.2	ASM886v2	Escherichia coli O157:H7 str. Sakai RIMD 0509952	Chromosome	BA000007.3	NC_002695.2	5498578	5203	0	35	35	118/135	3 (E)	STEC
GCA_000008865.2	ASM886v2	Escherichia coli O157:H7 str. Sakai RIMD 0509952	Plasmid	AB011549.2	NC_002128.1	92721	83	0	0	0		3 (E)	STEC
GCA_000008865.2	ASM886v2	Escherichia coli O157:H7 str. Sakai RIMD 0509952	Plasmid	AB011548.2	NC_002127.1	3306	3	0	0	0		3 (E)	STEC
GCA_000245515.1	ASM24551v1	Escherichia coli O55:H7 str. RM12579	Chromosome	CP003109.1	NC_017656.1	5263980	4912	0	13	34	48/60	3 (E)	EPEC
GCA_000245515.1	ASM24551v1	Escherichia coli O55:H7 str. RM12579	Plasmid	CP003114.1	NC_017655.1	5954	9	0	0	0		3 (E)	EPEC
GCA_000245515.1	ASM24551v1	Escherichia coli O55:H7 str. RM12579	Plasmid	CP003113.1	NC_017658.1	6211	7	0	0	1		3 (E)	EPEC
GCA_000245515.1	ASM24551v1	Escherichia coli O55:H7 str. RM12579	Plasmid	CP003112.1	NC_017654.1	12068	15	0	0	2		3 (E)	EPEC
GCA_000245515.1	ASM24551v1	Escherichia coli O55:H7 str. RM12579	Plasmid	CP003111.1	NC_017657.1	66078	79	0	2	10		3 (E)	EPEC
GCA_000245515.1	ASM24551v1	Escherichia coli O55:H7 str. RM12579	Plasmid	CP003110.1	NC_017653.1	94015	106	0	0	0		3 (E)	EPEC
GCA_000497505.1	ASM49750v1	Shigella dysenteriae 1617	Chromosome	CP006736.1	NC_022912.1	4302517	6145	0	0	0	600/611	3 (E)	shigellosis
GCA_000497505.1	ASM49750v1	Shigella dysenteriae 1617	Plasmid	CP006737.1	NC_022899.1	177681	264	0	0	0		3 (E)	shigellosis
GCA_000012005.1	ASM1200v1	Shigella dysenteriae Sd197	Chromosome	CP000034.1	NC_007606.1	4369232	4277	623	0	121	831/842	3 (E)	shigellosis
GCA_000012005.1	ASM1200v1	Shigella dysenteriae Sd197	Plasmid	CP000035.1	NC_007607.1	182726	223	48	1	8		3 (E)	shigellosis
GCA_000012005.1	ASM1200v1	Shigella dysenteriae Sd197	Plasmid	CP000640.1	NC_009344.1	8953	8	0	1	1		3 (E)	shigellosis
GCA_002310695.1	ASM231069v1	Escherichia coli 1428	Chromosome	CP023366.1	NZ_CP023366.1	4986712	4952	0	41	40	55/67	5 (F)
GCA_002310695.1	ASM231069v1	Escherichia coli 1428	Plasmid	CP023367.1	NZ_CP023367.1	111523	138	0	10	10		5 (F)
GCA_002310695.1	ASM231069v1	Escherichia coli 1428	Plasmid	CP023368.1	NZ_CP023368.1	48774	71	0	0	0		5 (F)
GCA_002310695.1	ASM231069v1	Escherichia coli 1428	Plasmid	CP023369.1	NZ_CP023369.1	66332	109	0	0	0		5 (F)
GCA_002310695.1	ASM231069v1	Escherichia coli 1428	Plasmid	CP023370.1	NZ_CP023370.1	96402	129	0	0	0		5 (F)
GCA_003204955.1	ASM320495v1	Escherichia coli 2016C-3878	Chromosome	CP029747.1	na	4995456	4956	0	44	-	67/82	5 (F)
GCA_003204955.1	ASM320495v1	Escherichia coli 2016C-3878	Plasmid	CP029748.1	na	276880	340	0	32	-		5 (F)
GCA_003571685.1	ASM357168v1	Escherichia coli AR_0013	Chromosome	CP032204.1	na	5410835	5528	0	128	-	184/209	5 (F)
GCA_003571685.1	ASM357168v1	Escherichia coli AR_0013	Plasmid	CP032205.1	na	70275	104	0	3	-		5 (F)
GCA_002948655.1	ASM294865v1	Escherichia coli AR_0077	Chromosome	CP026755.1	na	4987160	4969	0	29	-	60/73	5 (F)
GCA_002948655.1	ASM294865v1	Escherichia coli AR_0077	Plasmid	CP026754.1	na	90045	125	0	6	-		5 (F)
GCA_002787645.1	ASM278764v1	Escherichia coli CREC-544	Chromosome	CP024826.1	NZ_CP024826.1	4903571	4823	0	42	40	60/74	5 (F)
GCA_002787645.1	ASM278764v1	Escherichia coli CREC-544	Plasmid	CP024827.1	NZ_CP024827.1	122937	165	0	15	15		5 (F)
GCA_002787645.1	ASM278764v1	Escherichia coli CREC-544	Plasmid	CP024828.1	NZ_CP024828.1	51455	71	0	5	6		5 (F)
GCA_002787645.1	ASM278764v1	Escherichia coli CREC-544	Plasmid	CP024829.1	NZ_CP024829.1	32182	42	0	0	0		5 (F)
GCA_002012225.1	ASM201222v1	Escherichia coli Ecol_881	Chromosome	CP019029.1	NZ_CP019029.1	5262974	5384	0	23	50	92/104	5 (F)
GCA_002012225.1	ASM201222v1	Escherichia coli Ecol_881	Plasmid	CP019028.1	NZ_CP019028.1	147346	215	0	8	18		5 (F)
GCA_002012225.1	ASM201222v1	Escherichia coli Ecol_881	Plasmid	CP019027.1	NZ_CP019027.1	109344	133	0	0	0		5 (F)
GCA_002012225.1	ASM201222v1	Escherichia coli Ecol_881	Plasmid	CP019025.1	NZ_CP019025.1	6647	12	0	0	0		5 (F)
GCA_002012225.1	ASM201222v1	Escherichia coli Ecol_881	Plasmid	CP019024.1	NZ_CP019024.1	4063	4	0	0	0		5 (F)
GCA_002012225.1	ASM201222v1	Escherichia coli Ecol_881	Plasmid	CP019023.1	NZ_CP019023.1	3256	7	0	0	0		5 (F)
GCA_002012225.1	ASM201222v1	Escherichia coli Ecol_881	Plasmid	CP019022.1	NZ_CP019022.1	3087	3	0	0	0		5 (F)
GCA_002012225.1	ASM201222v1	Escherichia coli Ecol_881	Plasmid	CP019021.1	NZ_CP019021.1	1459	2	0	0	0		5 (F)
GCA_002012225.1	ASM201222v1	Escherichia coli Ecol_881	Plasmid	CP019026.1	NZ_CP019026.1	59373	77	0	2	3		5 (F)
GCA_000784925.1	ASM78492v1	Escherichia coli ECONIH1	Chromosome	CP009859.1	NZ_CP009859.1	5310511	5034	0	5	74	112/128	5 (F)
GCA_000784925.1	ASM78492v1	Escherichia coli ECONIH1	Plasmid	CP009860.1	NZ_CP009860.1	121385	136	0	0	15		5 (F)
GCA_000784925.1	ASM78492v1	Escherichia coli ECONIH1	Plasmid	CP009861.1	NZ_CP009861.1	47560	65	0	0	0		5 (F)
GCA_000784925.1	ASM78492v1	Escherichia coli ECONIH1	Plasmid	CP009862.1	NZ_CP009862.1	80186	87	0	1	12		5 (F)
GCA_000026345.1	ASM2634v1	Escherichia coli IAI39	Chromosome	CU928164.2	NC_011750.1	5132068	4892	0	197	191	222/238	5 (F)	ExPEC
GCA_002214205.1	ASM221420v1	Escherichia coli M160133	Chromosome	CP022164.1	NZ_CP022164.1	4957100	4864	0	42	41	75/88	5 (F)
GCA_002214205.1	ASM221420v1	Escherichia coli M160133	Plasmid	CP022167.1	NZ_CP022167.1	113428	135	0	2	2		5 (F)
GCA_002214205.1	ASM221420v1	Escherichia coli M160133	Plasmid	CP022165.1	NZ_CP022165.1	233149	260	0	10	11		5 (F)
GCA_002214205.1	ASM221420v1	Escherichia coli M160133	Plasmid	CP022166.1	NZ_CP022166.1	173624	215	0	18	18		5 (F)
GCA_002357895.1	ASM235789v1	Escherichia coli MRY15-117	Chromosome	AP017617.1	NZ_AP017617.1	5117319	4707	0	16	64	102/116	5 (F)
GCA_002357895.1	ASM235789v1	Escherichia coli MRY15-117	Plasmid	AP017618.1	NZ_AP017618.1	116529	156	0	25	24		5 (F)
GCA_002357895.1	ASM235789v1	Escherichia coli MRY15-117	Plasmid	AP017619.1	NZ_AP017619.1	61223	78	1	0	1		5 (F)
GCA_002357875.1	ASM235787v1	Escherichia coli MRY15-131	Chromosome	AP017620.1	NZ_AP017620.1	5042704	4652	0	17	63	102/115	5 (F)
GCA_002357875.1	ASM235787v1	Escherichia coli MRY15-131	Plasmid	AP017621.1	NZ_AP017621.1	116529	156	0	25	24		5 (F)
GCA_002357875.1	ASM235787v1	Escherichia coli MRY15-131	Plasmid	AP017622.1	NZ_AP017622.1	60722	78	1	0	1		5 (F)
GCA_001721525.1	ASM172152v1	Escherichia coli MS6198	Chromosome	CP015834.1	NZ_CP015834.1	5176750	4769	0	10	42	77/89	5 (F)	ExPEC
GCA_001721525.1	ASM172152v1	Escherichia coli MS6198	Plasmid	CP015835.1	NZ_CP015835.1	137565	172	5	0	4		5 (F)	ExPEC
GCA_001721525.1	ASM172152v1	Escherichia coli MS6198	Plasmid	CP015836.1	NZ_CP015836.1	136327	166	0	8	19		5 (F)	ExPEC
GCA_001721525.1	ASM172152v1	Escherichia coli MS6198	Plasmid	CP015837.1	NZ_CP015837.1	98242	113	0	0	0		5 (F)	ExPEC
GCA_001721525.1	ASM172152v1	Escherichia coli MS6198	Plasmid	CP015838.1	NZ_CP015838.1	50899	55	0	0	3		5 (F)	ExPEC
GCA_000227625.1	ASM22762v1	Escherichia coli O7:K1 str. CE10	Chromosome	CP003034.1	NC_017646.1	5313531	5009	70	120	54	155/175	5 (F)	ExPEC
GCA_000227625.1	ASM22762v1	Escherichia coli O7:K1 str. CE10	Plasmid	CP003035.1	NC_017647.1	54289	65	8	14	4		5 (F)	ExPEC
GCA_000227625.1	ASM22762v1	Escherichia coli O7:K1 str. CE10	Plasmid	CP003037.1	NC_017649.1	4197	2	0	0	0		5 (F)	ExPEC
GCA_000227625.1	ASM22762v1	Escherichia coli O7:K1 str. CE10	Plasmid	CP003038.1	NC_017650.1	1549	1	0	0	0		5 (F)	ExPEC
GCA_000227625.1	ASM22762v1	Escherichia coli O7:K1 str. CE10	Plasmid	CP003036.1	NC_017648.1	5163	3	0	0	0		5 (F)	ExPEC
GCA_000019645.1	ASM1964v1	Escherichia coli SMS-3-5	Chromosome	CP000970.1	NC_010498.1	5068389	4743	0	68	81	114/126	5 (F)
GCA_000019645.1	ASM1964v1	Escherichia coli SMS-3-5	Plasmid	CP000974.1	NC_010487.1	3565	3	0	0	1		5 (F)
GCA_000019645.1	ASM1964v1	Escherichia coli SMS-3-5	Plasmid	CP000971.1	NC_010488.1	130440	153	0	24	21		5 (F)
GCA_000019645.1	ASM1964v1	Escherichia coli SMS-3-5	Plasmid	CP000973.1	NC_010486.1	4074	4	0	0	0		5 (F)
GCA_000019645.1	ASM1964v1	Escherichia coli SMS-3-5	Plasmid	CP000972.1	NC_010485.1	8909	10	0	0	1		5 (F)
GCA_001485455.1	ASM148545v1	Escherichia coli ST648	Chromosome	CP008697.1	NZ_CP008697.1	5056598	4444	0	0	43	81/91	5 (F)
GCA_001485455.1	ASM148545v1	Escherichia coli ST648	Plasmid	CP008718.1	NZ_CP008718.1	4073	2	0	0	0		5 (F)
GCA_001485455.1	ASM148545v1	Escherichia coli ST648	Plasmid	CP008719.1	NZ_CP008719.1	2101	2	0	0	0		5 (F)
GCA_001485455.1	ASM148545v1	Escherichia coli ST648	Plasmid	CP008720.1	NZ_CP008720.1	1544	1	0	0	0		5 (F)
GCA_001485455.1	ASM148545v1	Escherichia coli ST648	Plasmid	CP008721.1	NZ_CP008721.1	1459	0	0	0	0		5 (F)
GCA_001485455.1	ASM148545v1	Escherichia coli ST648	Plasmid	CP008717.1	NZ_CP008717.1	4237	5	0	0	0		5 (F)
GCA_001485455.1	ASM148545v1	Escherichia coli ST648	Plasmid	CP008715.1	NZ_CP008715.1	120653	120	0	0	12		5 (F)
GCA_001485455.1	ASM148545v1	Escherichia coli ST648	Plasmid	CP008716.1	NZ_CP008716.1	5167	4	0	0	0		5 (F)
GCA_002966755.1	ASM296675v1	Escherichia coli WB61	Chromosome	CP020025.1	na	4687045	4623	0	25	-	49/57	5 (F)
GCA_002763995.1	ASM276399v1	Escherichia coli	Chromosome	CP024720.1	NZ_CP024720.1	5196957	5284	0	60	60	91/115	6 (B2)
GCA_002763995.1	ASM276399v1	Escherichia coli	Plasmid	CP024722.1	NZ_CP024722.1	5167	5	0	0	0		6 (B2)
GCA_002763995.1	ASM276399v1	Escherichia coli	Plasmid	CP024721.1	NZ_CP024721.1	111776	159	0	13	13		6 (B2)
GCA_003095635.1	ASM309563v1	Escherichia coli 104	Chromosome	CP029164.1	na	4971313	5013	0	75	-	106/120	6 (B2)
GCA_002310635.1	ASM231063v1	Escherichia coli 1105	Chromosome	CP023388.1	NZ_CP023388.1	5059652	5061	0	55	55	84/101	6 (B2)
GCA_002310635.1	ASM231063v1	Escherichia coli 1105	Plasmid	CP023389.1	NZ_CP023389.1	74094	103	0	2	2		6 (B2)
GCA_002853715.1	ASM285371v1	Escherichia coli 14EC020	Chromosome	CP024138.1	na	4914884	4951	0	64	-	100/115	6 (B2)
GCA_002853715.1	ASM285371v1	Escherichia coli 14EC020	Plasmid	CP024140.1	na	166233	214	0	22	-		6 (B2)
GCA_002853715.1	ASM285371v1	Escherichia coli 14EC020	Plasmid	CP024139.1	na	64765	84	0	2	-		6 (B2)
GCA_001420955.1	ASM142095v1	Escherichia coli 2009C-3133	Chromosome	CP013025.1	NZ_CP013025.1	5155368	4962	0	0	78	134/153	6 (B2)	STEC
GCA_001420955.1	ASM142095v1	Escherichia coli 2009C-3133	Plasmid	CP013026.1	NZ_CP013026.1	63800	72	0	0	3		6 (B2)	STEC
GCA_001420955.1	ASM142095v1	Escherichia coli 2009C-3133	Plasmid	CP013024.1	NZ_CP013024.1	120611	144	0	0	5		6 (B2)	STEC
GCA_001420955.1	ASM142095v1	Escherichia coli 2009C-3133	Plasmid	CP013027.1	NZ_CP013027.1	174564	190	0	0	36		6 (B2)	STEC
GCA_002357915.1	ASM235791v1	Escherichia coli 20Ec-P-124	Chromosome	AP017610.1	NZ_AP017610.1	4920828	4566	0	6	62	95/108	6 (B2)
GCA_002357915.1	ASM235791v1	Escherichia coli 20Ec-P-124	Plasmid	AP017614.1	NZ_AP017614.1	61805	78	1	0	1		6 (B2)
GCA_002357915.1	ASM235791v1	Escherichia coli 20Ec-P-124	Plasmid	AP017611.1	NZ_AP017611.1	168972	173	0	1	23		6 (B2)
GCA_002357915.1	ASM235791v1	Escherichia coli 20Ec-P-124	Plasmid	AP017612.1	NZ_AP017612.1	108986	127	0	0	0		6 (B2)
GCA_002357915.1	ASM235791v1	Escherichia coli 20Ec-P-124	Plasmid	AP017616.1	NZ_AP017616.1	4073	3	0	0	0		6 (B2)
GCA_002357915.1	ASM235791v1	Escherichia coli 20Ec-P-124	Plasmid	AP017613.1	NZ_AP017613.1	108957	122	0	0	3		6 (B2)
GCA_002357915.1	ASM235791v1	Escherichia coli 20Ec-P-124	Plasmid	AP017615.1	NZ_AP017615.1	6078	7	0	0	0		6 (B2)
GCA_002310575.1	ASM231057v1	Escherichia coli 317	Chromosome	CP023357.1	NZ_CP023357.1	5035905	5007	0	49	47	57/69	6 (B2)
GCA_002310575.1	ASM231057v1	Escherichia coli 317	Plasmid	CP023358.1	NZ_CP023358.1	100008	122	0	1	1		6 (B2)
GCA_000013305.1	ASM1330v1	Escherichia coli 536	Chromosome	CP000247.1	NC_008253.1	4938920	4685	0	25	65	94/110	6 (B2)	ExPEC
GCA_000148365.1	ASM14836v1	Escherichia coli ABU 83972	Chromosome	CP001671.1	NC_017631.1	5131397	4793	0	2	53	79/96	6 (B2)
GCA_000148365.1	ASM14836v1	Escherichia coli ABU 83972	Plasmid	CP001833.1	NC_017629.1	1564	3	0	0	0		6 (B2)
GCA_000813165.1	ASM81316v1	Escherichia coli APEC IMT5155	Chromosome	CP005930.1	NZ_CP005930.1	4929051	4804	0	28	41	109/119	6 (B2)	APEC
GCA_000813165.1	ASM81316v1	Escherichia coli APEC IMT5155	Plasmid	CP005931.1	NZ_CP005931.1	194170	214	0	18	22		6 (B2)	APEC
GCA_000813165.1	ASM81316v1	Escherichia coli APEC IMT5155	Plasmid	CP005932.1	NZ_CP005932.1	2836	2	0	0	0		6 (B2)	APEC
GCA_000014845.1	ASM1484v1	Escherichia coli APEC O1	Chromosome	CP000468.1	NC_008563.1	5082025	4467	0	11	23	46/61	6 (B2)	APEC
GCA_000014845.1	ASM1484v1	Escherichia coli APEC O1	Plasmid	DQ381420.1	NC_009837.1	174241	199	16	4	15		6 (B2)	APEC
GCA_000014845.1	ASM1484v1	Escherichia coli APEC O1	Plasmid	DQ517526.1	NC_009838.1	241387	224	11	5	11		6 (B2)	APEC
GCA_001021615.1	APECO18	Escherichia coli APEC O18	Chromosome	CP006830.1	NZ_CP006830.1	5006568	4581	0	5	17	26/41	6 (B2)	APEC
GCA_001021635.2	ASM102163v2	Escherichia coli APEC O2-211	Chromosome	CP006834.2	na	5114241	5208	0	71	-	107/118	6 (B2)	APEC
GCA_001021635.2	ASM102163v2	Escherichia coli APEC O2-211	Plasmid	CP030791.1	na	197773	234	0	26	-		6 (B2)	APEC
GCA_001021635.2	ASM102163v2	Escherichia coli APEC O2-211	Plasmid	CP030792.1	na	4231	6	0	0	-		6 (B2)	APEC
GCA_001021635.2	ASM102163v2	Escherichia coli APEC O2-211	Plasmid	CP030793.1	na	2096	1	0	0	-		6 (B2)	APEC
GCA_002796585.1	ASM279658v1	Escherichia coli AR_0017	Chromosome	CP024886.1	NZ_CP024886.1	5036925	5118	0	36	37	59/78	6 (B2)
GCA_002796585.1	ASM279658v1	Escherichia coli AR_0017	Plasmid	CP024887.1	NZ_CP024887.1	102544	140	0	9	11		6 (B2)
GCA_003571825.1	ASM357182v1	Escherichia coli AR_0089	Chromosome	CP032265.1	na	4988092	5025	0	33	-	50/65	6 (B2)
GCA_003571825.1	ASM357182v1	Escherichia coli AR_0089	Plasmid	CP032264.1	na	101614	135	0	3	-		6 (B2)
GCA_003571825.1	ASM357182v1	Escherichia coli AR_0089	Plasmid	CP032263.1	na	155784	192	0	21	-		6 (B2)
GCA_000743255.1	ASM74325v1	Escherichia coli ATCC 25922	Chromosome	CP009072.1	NZ_CP009072.1	5130767	4696	0	15	57	97/115	6 (B2)
GCA_000743255.1	ASM74325v1	Escherichia coli ATCC 25922	Plasmid	CP009073.1	NZ_CP009073.1	48488	69	0	0	0		6 (B2)
GCA_000743255.1	ASM74325v1	Escherichia coli ATCC 25922	Plasmid	CP009074.1	NZ_CP009074.1	24185	43	0	0	0		6 (B2)
GCA_003491265.1	ASM349126v1	Escherichia coli ATCC 700415	Chromosome	CP022609.1	na	5237257	5333	0	64	-	114/133	6 (B2)
GCA_003491265.1	ASM349126v1	Escherichia coli ATCC 700415	Plasmid	CP022610.1	na	137128	186	0	14	-		6 (B2)
GCA_002763515.3	ASM276351v3	Escherichia coli BH100 substr. MG2014	Chromosome	CP024650.2	NZ_CP024650.2	5072943	5047	0	85	76	161/176	6 (B2)	ExPEC
GCA_002763515.3	ASM276351v3	Escherichia coli BH100 substr. MG2014	Plasmid	CP024652.2	NZ_CP024652.2	107274	150	0	8	8		6 (B2)	ExPEC
GCA_002763515.3	ASM276351v3	Escherichia coli BH100 substr. MG2014	Plasmid	CP024651.1	NZ_CP024651.1	14241	17	0	0	0		6 (B2)	ExPEC
GCA_000007445.1	ASM744v1	Escherichia coli CFT073	Chromosome	AE014075.1	NC_004431.1	5231428	5379		21	83	133/151	6 (B2)	ExPEC
GCA_001900735.1	ASM190073v1	Escherichia coli D10	Chromosome	CP010157.1	NZ_CP010157.1	5112249	4817	0	2	57	132/146	6 (B2)
GCA_001900735.1	ASM190073v1	Escherichia coli D10	Plasmid	CP010158.1	NZ_CP010158.1	128612	120	0	0	14		6 (B2)
GCA_001900735.1	ASM190073v1	Escherichia coli D10	Plasmid	CP010159.1	NZ_CP010159.1	6822	9	0	0	0		6 (B2)
GCA_001900395.1	ASM190039v1	Escherichia coli D8	Chromosome	CP010151.1	NZ_CP010151.1	5130646	4831	0	3	39	71/83	6 (B2)
GCA_003181035.1	ASM318103v1	Escherichia coli DA33135	Chromosome	CP029576.1	na	5043703	5106	0	67	-	111/131	6 (B2)
GCA_003181035.1	ASM318103v1	Escherichia coli DA33135	Plasmid	CP029577.1	na	139191	198	0	20	-		6 (B2)
GCA_003181035.1	ASM318103v1	Escherichia coli DA33135	Plasmid	CP029578.1	na	70197	102	0	4	-		6 (B2)
GCA_001663475.1	ASM166347v1	Escherichia coli Eco889	Chromosome	CP015159.1	NZ_CP015159.1	5012253	4864	0	0	59	90/107	6 (B2)
GCA_001663475.1	ASM166347v1	Escherichia coli Eco889	Plasmid	CP015161.1	NZ_CP015161.1	88023	104	0	0	0		6 (B2)
GCA_001663475.1	ASM166347v1	Escherichia coli Eco889	Plasmid	CP015160.1	NZ_CP015160.1	212180	258	0	0	21		6 (B2)
GCA_002012305.1	ASM201230v1	Escherichia coli Ecol_244	Chromosome	CP019020.1	NZ_CP019020.1	4913259	5009	0	9	21	41/53	6 (B2)
GCA_002012305.1	ASM201230v1	Escherichia coli Ecol_244	Plasmid	CP019016.1	NZ_CP019016.1	37756	54	0	0	0		6 (B2)
GCA_002012305.1	ASM201230v1	Escherichia coli Ecol_244	Plasmid	CP019017.1	NZ_CP019017.1	73464	89	0	11	16		6 (B2)
GCA_002012305.1	ASM201230v1	Escherichia coli Ecol_244	Plasmid	CP019019.1	NZ_CP019019.1	199671	223	0	2	5		6 (B2)
GCA_002012305.1	ASM201230v1	Escherichia coli Ecol_244	Plasmid	CP019018.1	NZ_CP019018.1	158911	217	0	7	14		6 (B2)
GCA_001618325.1	ASM161832v1	Escherichia coli Ecol_743	Chromosome	CP015069.1	NZ_CP015069.1	4856574	4657	0	0	53	108/125	6 (B2)
GCA_001618325.1	ASM161832v1	Escherichia coli Ecol_743	Plasmid	CP015073.1	NZ_CP015073.1	37000	43	0	0	0		6 (B2)
GCA_001618325.1	ASM161832v1	Escherichia coli Ecol_743	Plasmid	CP015070.1	NZ_CP015070.1	111851	126	0	0	11		6 (B2)
GCA_001618325.1	ASM161832v1	Escherichia coli Ecol_743	Plasmid	CP015072.1	NZ_CP015072.1	65196	81	0	0	2		6 (B2)
GCA_002012145.1	ASM201214v1	Escherichia coli Ecol_AZ159	Chromosome	CP019008.1	NZ_CP019008.1	4926149	5012	0	11	30	56/71	6 (B2)
GCA_002012145.1	ASM201214v1	Escherichia coli Ecol_AZ159	Plasmid	CP019007.1	NZ_CP019007.1	128248	183	0	4	12		6 (B2)
GCA_002012145.1	ASM201214v1	Escherichia coli Ecol_AZ159	Plasmid	CP019006.1	NZ_CP019006.1	47531	63	0	1	2		6 (B2)
GCA_001675145.1	ASM167514v1	Escherichia coli ECONIH2	Chromosome	CP014667.1	NZ_CP014667.1	5116831	4843	0	0	39	69/84	6 (B2)
GCA_001675145.1	ASM167514v1	Escherichia coli ECONIH2	Plasmid	CP014668.1	NZ_CP014668.1	101201	124	0	0	5		6 (B2)
GCA_001675145.1	ASM167514v1	Escherichia coli ECONIH2	Plasmid	CP014669.1	NZ_CP014669.1	113852	126	0	0	8		6 (B2)
GCA_003346835.1	ASM334683v1	Escherichia coli Es_ST80_L1_NDM_10_2017	Chromosome	CP031215.1	na	5214712	5261	0	57	-	76/89	6 (B2)
GCA_003346835.1	ASM334683v1	Escherichia coli Es_ST80_L1_NDM_10_2017	Plasmid	CP031216.1	na	98533	125	0	6	-		6 (B2)
GCA_002844685.1	ASM284468v1	Escherichia coli ExPEC XM	Chromosome	CP025328.1	NZ_CP025328.1	5146765	5229	0	32	30	41/53	6 (B2)	ExPEC
GCA_002844685.1	ASM284468v1	Escherichia coli ExPEC XM	Plasmid	CP025329.1	NZ_CP025329.1	286854	351	0	23	23		6 (B2)	ExPEC
GCA_002944935.1	ASM294493v1	Escherichia coli FDAARGOS_144	Chromosome	CP014111.1	na	4829687	4827	0	27	-	31/42	6 (B2)	ExPEC
GCA_002944935.1	ASM294493v1	Escherichia coli FDAARGOS_144	Plasmid	CP014109.1	na	7518	7	0	0	-		6 (B2)	ExPEC
GCA_002944935.1	ASM294493v1	Escherichia coli FDAARGOS_144	Plasmid	CP014112.1	na	69183	107	0	0	-		6 (B2)	ExPEC
GCA_002944935.1	ASM294493v1	Escherichia coli FDAARGOS_144	Plasmid	CP014110.1	na	115764	157	0	12	-		6 (B2)	ExPEC
GCA_002951855.1	ASM295185v1	Escherichia coli FHI_NMBU_03	Chromosome	CP019455.1	na	4685056	4729	0	4	-	39/50	6 (B2)	ExPEC
GCA_002951855.1	ASM295185v1	Escherichia coli FHI_NMBU_03	Plasmid	CP019456.1	na	159821	189	0	4	-		6 (B2)	ExPEC
GCA_001566635.1	ASM156663v1	Escherichia coli G749	Chromosome	CP014488.1	NZ_CP014488.1	4897758	4737	0	0	22	35/49	6 (B2)
GCA_001566635.1	ASM156663v1	Escherichia coli G749	Plasmid	CP014489.1	NZ_CP014489.1	149732	172	0	0	16		6 (B2)
GCA_001566635.1	ASM156663v1	Escherichia coli G749	Plasmid	CP014490.1	NZ_CP014490.1	109910	124	0	0	0		6 (B2)
GCA_001566635.1	ASM156663v1	Escherichia coli G749	Plasmid	CP014491.1	NZ_CP014491.1	62572	74	0	0	0		6 (B2)
GCA_002953435.1	ASM295343v1	Escherichia coli HS13-1	Chromosome	CP026491.1	na	5087117	5168	0	42	-	60/74	6 (B2)	ExPEC
GCA_002953435.1	ASM295343v1	Escherichia coli HS13-1	Plasmid	CP026493.1	na	1552	3	0	0	-		6 (B2)	ExPEC
GCA_002953435.1	ASM295343v1	Escherichia coli HS13-1	Plasmid	CP026494.1	na	201203	231	0	20	-		6 (B2)	ExPEC
GCA_002953435.1	ASM295343v1	Escherichia coli HS13-1	Plasmid	CP026492.1	na	264344	304	0	23	-		6 (B2)	ExPEC
GCA_000025745.1	ASM2574v1	Escherichia coli IHE3034	Chromosome	CP001969.1	NC_017628.1	5108383	4757	0	11	22	30/44	6 (B2)	ExPEC
GCA_000493755.1	ASM49375v1	Escherichia coli JJ1886	Chromosome	CP006784.1	NC_022648.1	5129938	4832	0	25	45	97/116	6 (B2)	ExPEC
GCA_000493755.1	ASM49375v1	Escherichia coli JJ1886	Plasmid	CP006787.1	NC_022662.1	5631	6	0	0	0		6 (B2)	ExPEC
GCA_000493755.1	ASM49375v1	Escherichia coli JJ1886	Plasmid	CP006785.1	NC_022661.1	1552	1	0	0	0		6 (B2)	ExPEC
GCA_000493755.1	ASM49375v1	Escherichia coli JJ1886	Plasmid	CP006786.1	NC_022649.1	5167	6	0	0	0		6 (B2)	ExPEC
GCA_000493755.1	ASM49375v1	Escherichia coli JJ1886	Plasmid	CP006788.1	NC_022650.1	55956	77	0	0	0		6 (B2)	ExPEC
GCA_000493755.1	ASM49375v1	Escherichia coli JJ1886	Plasmid	CP006789.1	NC_022651.1	110040	127	0	2	10		6 (B2)	ExPEC
GCA_001513655.1	ASM151365v1	Escherichia coli JJ1897	Chromosome	CP013837.1	na	5174541	4603	0	0	-	99/121	6 (B2)
GCA_001513655.1	ASM151365v1	Escherichia coli JJ1897	Plasmid	CP013836.1	na	140502	136	0	0	-		6 (B2)
GCA_001683435.1	ASM168343v1	Escherichia coli K-15KW01	Chromosome	CP016358.1	NZ_CP016358.1	5154641	4947	0	0	44	78/92	6 (B2)
GCA_000284495.1	ASM28449v1	Escherichia coli LF82	Chromosome	CU651637.1	NC_011993.1	4773108	4376	0	2	12	24/36	6 (B2)	AIEC
GCA_002764015.1	ASM276401v1	Escherichia coli LS4	Chromosome	CP024717.1	NZ_CP024717.1	5196956	5284	0	60	60	91/115	6 (B2)
GCA_002764015.1	ASM276401v1	Escherichia coli LS4	Plasmid	CP024718.1	NZ_CP024718.1	111779	159	0	13	13		6 (B2)
GCA_002764015.1	ASM276401v1	Escherichia coli LS4	Plasmid	CP024719.1	NZ_CP024719.1	5162	5	0	0	0		6 (B2)
GCA_003344465.1	ASM334446v1	Escherichia coli MCJCHV-1	Chromosome	CP030111.1	na	4939457	4972	0	45	-	63/75	6 (B2)	ExPEC
GCA_003344465.1	ASM334446v1	Escherichia coli MCJCHV-1	Plasmid	CP030114.1	na	4082	4	0	0	-		6 (B2)	ExPEC
GCA_003344465.1	ASM334446v1	Escherichia coli MCJCHV-1	Plasmid	CP030116.1	na	1983	3	0	0	-		6 (B2)	ExPEC
GCA_003344465.1	ASM334446v1	Escherichia coli MCJCHV-1	Plasmid	CP030112.1	na	88421	123	0	16	-		6 (B2)	ExPEC
GCA_003344465.1	ASM334446v1	Escherichia coli MCJCHV-1	Plasmid	CP030113.1	na	6465	8	0	0	-		6 (B2)	ExPEC
GCA_003344465.1	ASM334446v1	Escherichia coli MCJCHV-1	Plasmid	CP030115.1	na	2113	3	0	0	-		6 (B2)	ExPEC
GCA_002009315.1	ASM200931v1	Escherichia coli MDR_56	Chromosome	CP019903.1	NZ_CP019903.1	4978170	5230	0	62	107	161/179	6 (B2)
GCA_002009315.1	ASM200931v1	Escherichia coli MDR_56	Plasmid	CP019908.1	NZ_CP019908.1	33304	47	0	1	1		6 (B2)
GCA_002009315.1	ASM200931v1	Escherichia coli MDR_56	Plasmid	CP019904.1	NZ_CP019904.1	108340	136	0	7	9		6 (B2)
GCA_002009315.1	ASM200931v1	Escherichia coli MDR_56	Plasmid	CP019907.1	NZ_CP019907.1	20225	34	0	0	0		6 (B2)
GCA_002009315.1	ASM200931v1	Escherichia coli MDR_56	Plasmid	CP019909.1	NZ_CP019909.1	85009	114	0	1	7		6 (B2)
GCA_002009315.1	ASM200931v1	Escherichia coli MDR_56	Plasmid	CP019910.1	NZ_CP019910.1	68786	100	0	3	3		6 (B2)
GCA_002009315.1	ASM200931v1	Escherichia coli MDR_56	Plasmid	CP019906.1	NZ_CP019906.1	29168	31	0	2	2		6 (B2)
GCA_002009315.1	ASM200931v1	Escherichia coli MDR_56	Plasmid	CP019905.1	NZ_CP019905.1	142304	197	0	8	15		6 (B2)
GCA_003020885.1	ASM302088v1	Escherichia coli MS7163	Chromosome	CP026853.1	na	5074586	4796	0	4	-	60/75	6 (B2)	ExPEC
GCA_003020885.1	ASM302088v1	Escherichia coli MS7163	Plasmid	CP026854.1	na	133843	140	0	1	-		6 (B2)	ExPEC
GCA_003020885.1	ASM302088v1	Escherichia coli MS7163	Plasmid	CP026855.1	na	84078	95	0	0	-		6 (B2)	ExPEC
GCA_002846135.1	ASM284613v1	Escherichia coli MS8345	Chromosome	CP025401.1	na	5220976	4949	0	11	-	103/123	6 (B2)	ExPEC
GCA_002846135.1	ASM284613v1	Escherichia coli MS8345	Plasmid	CP025402.1	na	241162	272	0	3	-		6 (B2)	ExPEC
GCA_002846135.1	ASM284613v1	Escherichia coli MS8345	Plasmid	CP025403.1	na	133281	140	0	12	-		6 (B2)	ExPEC
GCA_001566655.1	ASM156665v1	Escherichia coli MVAST0167	Chromosome	CP014492.1	NZ_CP014492.1	4806946	4626	0	0	47	81/95	6 (B2)
GCA_001566655.1	ASM156665v1	Escherichia coli MVAST0167	Plasmid	CP014493.1	NZ_CP014493.1	128305	157	0	0	15		6 (B2)
GCA_001566655.1	ASM156665v1	Escherichia coli MVAST0167	Plasmid	CP014494.1	NZ_CP014494.1	78992	87	0	0	1		6 (B2)
GCA_001660585.1	ASM166058v1	Escherichia coli NGF1	Chromosome	CP016007.1	NZ_CP016007.1	5026105	4776	0	0	22	42/57	6 (B2)
GCA_001660585.1	ASM166058v1	Escherichia coli NGF1	Plasmid	CP016009.1	NZ_CP016009.1	8556	10	0	0	0		6 (B2)
GCA_001660585.1	ASM166058v1	Escherichia coli NGF1	Plasmid	CP016008.1	NZ_CP016008.1	40158	57	0	0	0		6 (B2)
GCA_001660585.1	ASM166058v1	Escherichia coli NGF1	Plasmid	CP016009.1	NZ_CP016009.1	8556	10	0	0	0		6 (B2)
GCA_001660585.1	ASM166058v1	Escherichia coli NGF1	Plasmid	CP016008.1	NZ_CP016008.1	40158	57	0	0	0		6 (B2)
GCA_003546975.1	ASM354697v1	Escherichia coli Nissle 1917	Chromosome	CP022686.1	na	5055316	5045	0	62	-	90/105	6 (B2)
GCA_003546975.1	ASM354697v1	Escherichia coli Nissle 1917	Plasmid	CP023342.1	na	5514	9	0	0	-		6 (B2)
GCA_003546975.1	ASM354697v1	Escherichia coli Nissle 1917	Plasmid	CP022687.1	na	11499	17	0	0	-		6 (B2)
GCA_001021595.1	ASM102159v1	Escherichia coli NMEC O18	Chromosome	CP007275.1	NZ_CP007275.1	5002781	4782	0	0	18	30/44	6 (B2)	ExPEC
GCA_002024865.1	ASM202486v1	Escherichia coli NU14	Chromosome	CP019777.1	NZ_CP019777.1	5076615	5102	0	25	25	49/64	6 (B2)	ExPEC
GCA_000026545.1	ASM2654v1	Escherichia coli O127:H6 str. E2348/69	Chromosome	FM180568.1	NC_011601.1	4965553	4703	0	63	77	112/128	6 (B2)	EPEC
GCA_000026545.1	ASM2654v1	Escherichia coli O127:H6 str. E2348/69	Plasmid	FM180570.1	NC_011602.1	6147	9	0	0	1		6 (B2)	EPEC
GCA_000026545.1	ASM2654v1	Escherichia coli O127:H6 str. E2348/69	Plasmid	FM180569.1	NC_011603.1	97978	112	0	8	14		6 (B2)	EPEC
GCA_000285655.3	EC958.v1	Escherichia coli O25b:H4-ST131 EC958	Chromosome	HG941718.1	NZ_HG941718.1	5109767	4981	41	20	50	104/122	6 (B2)	ExPEC
GCA_000285655.3	EC958.v1	Escherichia coli O25b:H4-ST131 EC958	Plasmid	HG941719.1	NZ_HG941719.1	135602	151	12	4	13		6 (B2)	ExPEC
GCA_000285655.3	EC958.v1	Escherichia coli O25b:H4-ST131 EC958	Plasmid	HG941720.1	NZ_HG941720.1	4080	2	0	0	0		6 (B2)	ExPEC
GCA_000183345.1	ASM18334v1	Escherichia coli O83:H1 str. NRG 857C	Chromosome	CP001855.1	NC_017634.1	4747819	4429	0	7	7	27/37	6 (B2)	AIEC
GCA_000183345.1	ASM18334v1	Escherichia coli O83:H1 str. NRG 857C	Plasmid	CP001856.1	NC_017659.1	147060	153	0	8	8		6 (B2)	AIEC
GCA_002285755.1	ASM228575v1	Escherichia coli PA45B	Chromosome	CP021288.1	NZ_CP021288.1	5074754	4709	0	5	40	61/74	6 (B2)	ExPEC
GCA_002285755.1	ASM228575v1	Escherichia coli PA45B	Plasmid	CP021289.1	NZ_CP021289.1	147172	174	0	5	18		6 (B2)	ExPEC
GCA_002237305.1	ASM223730v1	Escherichia coli PAR	Chromosome	CP012379.1	NZ_CP012379.1	4859743	4686	0	10	21	41/54	6 (B2)
GCA_002215095.1	ASM221509v1	Escherichia coli PSUO2	Chromosome	CP011915.1	NZ_CP011915.1	4924294	4634	0	0	36	51/63	6 (B2)
GCA_002215095.1	ASM221509v1	Escherichia coli PSUO2	Plasmid	CP011916.1	NZ_CP011916.1	110961	131	0	0	11		6 (B2)
GCA_002215115.1	ASM221511v1	Escherichia coli PSUO78	Chromosome	CP012112.1	NZ_CP012112.1	4988493	4422	0	0	58	96/112	6 (B2)
GCA_002215115.1	ASM221511v1	Escherichia coli PSUO78	Plasmid	CP012113.1	NZ_CP012113.1	132464	101	0	0	10		6 (B2)
GCA_002215115.1	ASM221511v1	Escherichia coli PSUO78	Plasmid	CP012114.1	NZ_CP012114.1	109613	94	0	0	0		6 (B2)
GCA_003044015.1	ASM304401v1	Escherichia coli RM14715	Chromosome	CP027104.1	na	4825089	4947	0	37	-	56/69	6 (B2)
GCA_003043915.1	ASM304391v1	Escherichia coli RM14723	Chromosome	CP027103.1	na	4754025	4826	0	38	-	50/62	6 (B2)
GCA_000800845.2	ASM80084v2	Escherichia coli RS218	Chromosome	CP007149.1	NZ_CP007149.1	5087638	4536	0	24	31	50/65	6 (B2)	ExPEC
GCA_000800845.2	ASM80084v2	Escherichia coli RS218	Plasmid	CP007150.1	NZ_CP007150.1	114231	122	0	8	12		6 (B2)	ExPEC
GCA_000026285.2	ASM2628v2	Escherichia coli S88	Chromosome	CU928161.2	NC_011742.1	5032268	4847	0	51	32	55/68	6 (B2)	ExPEC
GCA_000026285.2	ASM2628v2	Escherichia coli S88	Plasmid	CU928146.1	NC_011747.1	133853	144	0	15	12		6 (B2)	ExPEC
GCA_001566615.1	ASM156661v1	Escherichia coli SaT040	Chromosome	CP014495.1	NZ_CP014495.1	5061821	4943	0	0	33	64/81	6 (B2)
GCA_001566615.1	ASM156661v1	Escherichia coli SaT040	Plasmid	CP014496.1	NZ_CP014496.1	114223	144	0	0	6		6 (B2)
GCA_000010485.1	ASM1048v1	Escherichia coli SE15	Chromosome	AP009378.1	NC_013654.1	4717338	4338	0	0	30	50/63	6 (B2)
GCA_000010485.1	ASM1048v1	Escherichia coli SE15	Plasmid	AP009379.1	NC_013655.1	122345	150	0	0	9		6 (B2)
GCA_001280325.1	ASM128032v1	Escherichia coli SF-088	Chromosome	CP012635.1	NZ_CP012635.1	5048243	4859	0	0	51	83/97	6 (B2)	ExPEC
GCA_001280325.1	ASM128032v1	Escherichia coli SF-088	Plasmid	CP012637.1	NZ_CP012637.1	5167	5	0	0	0		6 (B2)	ExPEC
GCA_001280325.1	ASM128032v1	Escherichia coli SF-088	Plasmid	CP012636.1	NZ_CP012636.1	149683	161	0	0	15		6 (B2)	ExPEC
GCA_001280325.1	ASM128032v1	Escherichia coli SF-088	Plasmid	CP012638.1	NZ_CP012638.1	3904	3	0	0	0		6 (B2)	ExPEC
GCA_001280385.1	ASM128038v1	Escherichia coli SF-166	Chromosome	CP012633.1	NZ_CP012633.1	4910962	4649	0	0	30	52/63	6 (B2)	ExPEC
GCA_001280385.1	ASM128038v1	Escherichia coli SF-166	Plasmid	CP012634.1	NZ_CP012634.1	114221	136	0	0	6		6 (B2)	ExPEC
GCA_001280405.1	ASM128040v1	Escherichia coli SF-173	Chromosome	CP012631.1	NZ_CP012631.1	5059732	4831	0	0	27	52/67	6 (B2)	ExPEC
GCA_001280405.1	ASM128040v1	Escherichia coli SF-173	Plasmid	CP012632.1	NZ_CP012632.1	93074	112	0	0	2		6 (B2)	ExPEC
GCA_001280345.1	ASM128034v1	Escherichia coli SF-468	Chromosome	CP012625.1	NZ_CP012625.1	5142799	5006	0	0	28	50/64	6 (B2)	ExPEC
GCA_001280345.1	ASM128034v1	Escherichia coli SF-468	Plasmid	CP012630.1	NZ_CP012630.1	1551	2	0	0	0		6 (B2)	ExPEC
GCA_001280345.1	ASM128034v1	Escherichia coli SF-468	Plasmid	CP012626.1	NZ_CP012626.1	110808	117	0	0	12		6 (B2)	ExPEC
GCA_001280345.1	ASM128034v1	Escherichia coli SF-468	Plasmid	CP012627.1	NZ_CP012627.1	92766	94	0	0	2		6 (B2)	ExPEC
GCA_001280345.1	ASM128034v1	Escherichia coli SF-468	Plasmid	CP012629.1	NZ_CP012629.1	4072	3	0	0	0		6 (B2)	ExPEC
GCA_001280345.1	ASM128034v1	Escherichia coli SF-468	Plasmid	CP012628.1	NZ_CP012628.1	6647	9	0	0	0		6 (B2)	ExPEC
GCA_002863845.1	ASM286384v1	Escherichia coli STEC299	Chromosome	CP022279.1	na	4907118	4992	0	35	-	56/70	6 (B2)	STEC
GCA_002863845.1	ASM286384v1	Escherichia coli STEC299	Plasmid	CP022281.1	na	59190	68	0	4	-		6 (B2)	STEC
GCA_002863845.1	ASM286384v1	Escherichia coli STEC299	Plasmid	CP022280.1	na	191691	224	0	26	-		6 (B2)	STEC
GCA_000233895.1	ASM23389v1	Escherichia coli str. clone D i14' i14	Chromosome	CP002212.1	NC_017652.1	5038386	4919	0	6	44	65/81	6 (B2)	ExPEC
GCA_002142715.1	ASM214271v1	Escherichia coli strain Z247	Chromosome	CP021207.1	NZ_CP021207.1	5013813	5032	0	42	49	73/89	6 (B2)
GCA_002142715.1	ASM214271v1	Escherichia coli strain Z247	Plasmid	CP021208.1	NZ_CP021208.1	86725	119	0	1	1		6 (B2)
GCA_002142715.1	ASM214271v1	Escherichia coli strain Z247	Plasmid	CP021209.1	NZ_CP021209.1	223982	251	0	10	10		6 (B2)
GCA_002142715.1	ASM214271v1	Escherichia coli strain Z247	Plasmid	CP021210.1	NZ_CP021210.1	75553	109	0	6	6		6 (B2)
GCA_000148605.1	ASM14860v1	Escherichia coli UM146	Chromosome	CP002167.1	NC_017632.1	4993013	4650	0	15	30	47/60	6 (B2)	AIEC
GCA_000148605.1	ASM14860v1	Escherichia coli UM146	Plasmid	CP002168.1	NC_017630.1	114550	133	0	6	12		6 (B2)	AIEC
GCA_001693315.1	ASM169331v1	Escherichia coli UPEC 26-1	Chromosome	CP016497.1	NZ_CP016497.1	5178720	4983	0	0	53	70/89	6 (B2)	ExPEC
GCA_001693315.1	ASM169331v1	Escherichia coli UPEC 26-1	Plasmid	CP016498.1	NZ_CP016498.1	151033	181	0	0	20		6 (B2)	ExPEC
GCA_000013265.1	ASM1326v1	Escherichia coli UTI89	Chromosome	CP000243.1	NC_007946.1	5065741	5066	0	2	32	48/63	6 (B2)	ExPEC
GCA_000013265.1	ASM1326v1	Escherichia coli UTI89	Plasmid	CP000244.1	NC_007941.1	114230	145	0	3	12		6 (B2)	ExPEC
GCA_001577325.1	ASM157732v1	Escherichia coli ZH063	Chromosome	CP014522.1	NZ_CP014522.1	5033359	4899	0	0	37	73/89	6 (B2)
GCA_001577325.1	ASM157732v1	Escherichia coli ZH063	Plasmid	CP014523.1	NZ_CP014523.1	114223	143	0	0	6		6 (B2)
GCA_001577325.1	ASM157732v1	Escherichia coli ZH063	Plasmid	CP014524.1	NZ_CP014524.1	49467	62	0	0	5		6 (B2)
GCA_001677495.1	ASM167749v1	Escherichia coli 09-00049	Chromosome	CP015228.1	NZ_CP015228.1	5286558	5173	0	0	52	84/98	7 (B1)	STEC
GCA_001677495.1	ASM167749v1	Escherichia coli 09-00049	Plasmid	CP012500.1	NZ_CP012500.1	225292	220	0	0	33		7 (B1)	STEC
GCA_002055605.1	ASM205560v1	Escherichia coli 13E0725	Chromosome	CP020092.1	NZ_CP020092.1	5112484	5278	0	65	64	134/149	7 (B1)	STEC
GCA_002057355.1	ASM205735v1	Escherichia coli 13E0767	Chromosome	CP020107.1	NZ_CP020107.1	4942246	5026	0	42	42	76/89	7 (B1)	STEC
GCA_002057245.1	ASM205724v1	Escherichia coli 13E0780	Chromosome	CP020106.1	NZ_CP020106.1	5371291	5654	0	65	64	121/139	7 (B1)	STEC
GCA_002853805.1	ASM285380v1	Escherichia coli 14EC029	Chromosome	CP024141.1	na	4981062	5024	0	42	-	60/73	7 (B1)
GCA_002853805.1	ASM285380v1	Escherichia coli 14EC029	Plasmid	CP024142.1	na	66596	87	0	4	-		7 (B1)
GCA_002853805.1	ASM285380v1	Escherichia coli 14EC029	Plasmid	CP024146.1	na	88553	113	0	2	-		7 (B1)
GCA_002853805.1	ASM285380v1	Escherichia coli 14EC029	Plasmid	CP024143.1	na	254423	290	0	25	-		7 (B1)
GCA_002853805.1	ASM285380v1	Escherichia coli 14EC029	Plasmid	CP024144.1	na	96973	120	0	21	-		7 (B1)
GCA_002853805.1	ASM285380v1	Escherichia coli 14EC029	Plasmid	CP024145.1	na	106478	134	0	14	-		7 (B1)
GCA_002853965.1	ASM285396v1	Escherichia coli 14EC047	Chromosome	CP024155.1	na	5060393	5257	0	91	-	145/161	7 (B1)
GCA_002853965.1	ASM285396v1	Escherichia coli 14EC047	Plasmid	CP024157.1	na	88736	117	0	6	-		7 (B1)
GCA_002853965.1	ASM285396v1	Escherichia coli 14EC047	Plasmid	CP024156.1	na	60258	79	0	1	-		7 (B1)
GCA_002853965.1	ASM285396v1	Escherichia coli 14EC047	Plasmid	CP024158.1	na	106324	129	0	19	-		7 (B1)
GCA_002310555.1	ASM231055v1	Escherichia coli 1943	Chromosome	CP023359.1	NZ_CP023359.1	4780635	4765	0	30	29	40/51	7 (B1)
GCA_002310555.1	ASM231055v1	Escherichia coli 1943	Plasmid	CP023360.1	NZ_CP023360.1	53914	66	0	0	0		7 (B1)
GCA_002310555.1	ASM231055v1	Escherichia coli 1943	Plasmid	CP023361.1	NZ_CP023361.1	80602	98	0	7	7		7 (B1)
GCA_002310555.1	ASM231055v1	Escherichia coli 1943	Plasmid	CP023362.1	NZ_CP023362.1	85570	117	0	1	1		7 (B1)
GCA_001644725.1	ASM164472v1	Escherichia coli 2011C-3911	Chromosome	CP015240.1	NZ_CP015240.1	4863599	4693	0	0	32	53/67	7 (B1)	STEC
GCA_001644725.1	ASM164472v1	Escherichia coli 2011C-3911	Plasmid	CP015239.1	NZ_CP015239.1	125977	133	0	0	9		7 (B1)	STEC
GCA_001420935.1	ASM142093v1	Escherichia coli 2012C-4227	Chromosome	CP013029.1	NZ_CP013029.1	5202850	5032	0	0	109	188/209	7 (B1)	STEC
GCA_001420935.1	ASM142093v1	Escherichia coli 2012C-4227	Plasmid	CP013028.1	NZ_CP013028.1	74656	81	0	0	17		7 (B1)	STEC
GCA_001420935.1	ASM142093v1	Escherichia coli 2012C-4227	Plasmid	CP013030.1	NZ_CP013030.1	97704	111	0	0	0		7 (B1)	STEC
GCA_001679985.1	ASM167998v1	Escherichia coli 210205630	Chromosome	CP015912.1	NZ_CP015912.1	5005730	4847	0	0	71	91/106	7 (B1)
GCA_001679985.1	ASM167998v1	Escherichia coli 210205630	Plasmid	CP015913.1	NZ_CP015913.1	65888	77	0	0	3		7 (B1)
GCA_001679985.1	ASM167998v1	Escherichia coli 210205630	Plasmid	CP015914.1	NZ_CP015914.1	129035	142	0	0	20		7 (B1)
GCA_001679985.1	ASM167998v1	Escherichia coli 210205630	Plasmid	CP015915.1	NZ_CP015915.1	114472	120	0	0	4		7 (B1)
GCA_001679985.1	ASM167998v1	Escherichia coli 210205630	Plasmid	CP015916.1	NZ_CP015916.1	100096	113	0	0	6		7 (B1)
GCA_001679985.1	ASM167998v1	Escherichia coli 210205630	Plasmid	CP015917.1	NZ_CP015917.1	8972	12	0	0	0		7 (B1)
GCA_000026245.1	ASM2624v1	Escherichia coli 55989	Chromosome	CU928145.2	NC_011748.1	5154862	4919	0	87	81	139/147	7 (B1)	EAEC
GCA_000819645.1	ASM81964v1	Escherichia coli 789	Chromosome	CP010315.1	NZ_CP010315.1	5017219	4716	0	1	36	55/72	7 (B1)	APEC
GCA_000819645.1	ASM81964v1	Escherichia coli 789	Plasmid	CP010317.1	NZ_CP010317.1	106397	122	0	0	1		7 (B1)	APEC
GCA_000819645.1	ASM81964v1	Escherichia coli 789	Plasmid	CP010318.1	NZ_CP010318.1	4599	7	0	0	0		7 (B1)	APEC
GCA_000819645.1	ASM81964v1	Escherichia coli 789	Plasmid	CP010316.1	NZ_CP010316.1	144859	166	0	2	9		7 (B1)	APEC
GCA_000801185.2	ASM80118v2	Escherichia coli 94-3024	Chromosome	CP009106.2	NZ_CP009106.2	4884464	4641	0	0	31	41/55	7 (B1)	STEC
GCA_000801185.2	ASM80118v2	Escherichia coli 94-3024	Plasmid	CP009107.1	NZ_CP009107.1	161447	148	0	0	8		7 (B1)	STEC
GCA_002156825.1	ASM215682v1	Escherichia coli 95JB1	Chromosome	CP021335.1	NZ_CP021335.1	5347911	5124	98	14	44	148/164	7 (B1)	STEC
GCA_002156825.1	ASM215682v1	Escherichia coli 95JB1	Plasmid	CP021336.1	NZ_CP021336.1	86922	103	0	0	0		7 (B1)	STEC
GCA_002156825.1	ASM215682v1	Escherichia coli 95JB1	Plasmid	CP021337.1	NZ_CP021337.1	83138	92	0	0	6		7 (B1)	STEC
GCA_002156845.1	ASM215684v1	Escherichia coli 95NR1	Chromosome	CP021339.1	NZ_CP021339.1	5467988	5248	99	16	44	146/162	7 (B1)	STEC
GCA_002156845.1	ASM215684v1	Escherichia coli 95NR1	Plasmid	CP021341.1	NZ_CP021341.1	81853	89	0	0	6		7 (B1)	STEC
GCA_002156845.1	ASM215684v1	Escherichia coli 95NR1	Plasmid	CP021340.1	NZ_CP021340.1	86917	102	0	0	0		7 (B1)	STEC
GCA_001051135.1	ASM105113v1	Escherichia coli ACN001	Chromosome	CP007442.1	NZ_CP007442.1	4936576	4794	0	35	24	61/76	7 (B1)	APEC
GCA_001515725.1	ASM151572v1	Escherichia coli ACN002	Chromosome	CP007491.1	NZ_CP007491.1	4879931	4677	0	41	26	67/79	7 (B1)	APEC
GCA_002803905.1	ASM280390v1	Escherichia coli AMA1167	Chromosome	CP024801.1	NZ_CP024801.1	4767526	4778	0	59	59	91/102	7 (B1)
GCA_002803905.1	ASM280390v1	Escherichia coli AMA1167	Plasmid	CP024804.1	NZ_CP024804.1	1934	2	0	0	0		7 (B1)
GCA_002803905.1	ASM280390v1	Escherichia coli AMA1167	Plasmid	CP024805.1	NZ_CP024805.1	111310	146	0	22	22		7 (B1)
GCA_002803905.1	ASM280390v1	Escherichia coli AMA1167	Plasmid	CP024802.1	NZ_CP024802.1	2336	3	0	0	0		7 (B1)
GCA_002803905.1	ASM280390v1	Escherichia coli AMA1167	Plasmid	CP024803.1	NZ_CP024803.1	2088	3	0	0	0		7 (B1)
GCA_002803905.1	ASM280390v1	Escherichia coli AMA1167	Plasmid	CP024806.1	NZ_CP024806.1	51479	67	0	5	5		7 (B1)
GCA_003336405.1	ASM333640v1	Escherichia coli AMSCJX02	Chromosome	CP031105.1	na	4784688	4822	0	74	-	101/115	7 (B1)
GCA_003336405.1	ASM333640v1	Escherichia coli AMSCJX02	Plasmid	CP031110.1	na	50124	67	0	0	-		7 (B1)
GCA_003336405.1	ASM333640v1	Escherichia coli AMSCJX02	Plasmid	CP031109.1	na	46827	62	0	5	-		7 (B1)
GCA_003336405.1	ASM333640v1	Escherichia coli AMSCJX02	Plasmid	CP031108.1	na	27197	41	0	0	-		7 (B1)
GCA_003336405.1	ASM333640v1	Escherichia coli AMSCJX02	Plasmid	CP031111.1	na	95328	126	0	0	-		7 (B1)
GCA_003336405.1	ASM333640v1	Escherichia coli AMSCJX02	Plasmid	CP031106.1	na	131411	165	0	4	-		7 (B1)
GCA_003336405.1	ASM333640v1	Escherichia coli AMSCJX02	Plasmid	CP031107.1	na	203856	249	0	28	-		7 (B1)
GCA_003325975.1	ASM332597v1	Escherichia coli AMSHJX01	Chromosome	CP030939.1	na	5023979	5126	0	39	-	48/64	7 (B1)
GCA_003325975.1	ASM332597v1	Escherichia coli AMSHJX01	Plasmid	CP030940.1	na	257394	295	0	20	-		7 (B1)
GCA_000332755.1	ASM33275v1	Escherichia coli APEC O78	Chromosome	CP004009.1	NC_020163.1	4798435	4589	0	22	20	57/72	7 (B1)	APEC
GCA_002796445.1	ASM279644v1	Escherichia coli AR_0019	Chromosome	CP024889.1	NZ_CP024889.1	4643903	4614	0	70	70	98/107	7 (B1)
GCA_002796445.1	ASM279644v1	Escherichia coli AR_0019	Plasmid	CP024888.1	NZ_CP024888.1	76754	107	0	2	2		7 (B1)
GCA_002056145.1	ASM205614v1	Escherichia coli AR_0069	Chromosome	CP020055.1	NZ_CP020055.1	4658583	4724	0	26	51	74/89	7 (B1)
GCA_002056145.1	ASM205614v1	Escherichia coli AR_0069	Plasmid	CP020056.1	NZ_CP020056.1	136975	177	0	3	5		7 (B1)
GCA_002056145.1	ASM205614v1	Escherichia coli AR_0069	Plasmid	CP020057.1	NZ_CP020057.1	31196	49	0	3	3		7 (B1)
GCA_002055635.1	ASM205563v1	Escherichia coli AR_0118	Chromosome	CP020048.1	NZ_CP020048.1	5018461	5173	0	30	69	101/118	7 (B1)
GCA_002055635.1	ASM205563v1	Escherichia coli AR_0118	Plasmid	CP020049.1	NZ_CP020049.1	141885	195	0	7	11		7 (B1)
GCA_002055635.1	ASM205563v1	Escherichia coli AR_0118	Plasmid	CP020050.1	NZ_CP020050.1	113431	128	0	7	11		7 (B1)
GCA_002055635.1	ASM205563v1	Escherichia coli AR_0118	Plasmid	CP020051.1	NZ_CP020051.1	91291	116	0	0	0		7 (B1)
GCA_002180275.1	ASM218027v1	Escherichia coli AR_0128	Chromosome	CP021722.1	NZ_CP021722.1	4967401	5019	0	71	71	105/121	7 (B1)
GCA_002180275.1	ASM218027v1	Escherichia coli AR_0128	Plasmid	CP021719.1	NZ_CP021719.1	128094	178	0	7	7		7 (B1)
GCA_002180275.1	ASM218027v1	Escherichia coli AR_0128	Plasmid	CP021720.1	NZ_CP021720.1	216378	251	0	10	14		7 (B1)
GCA_002180275.1	ASM218027v1	Escherichia coli AR_0128	Plasmid	CP021721.1	NZ_CP021721.1	9396	7	0	0	0		7 (B1)
GCA_002180095.1	ASM218009v1	Escherichia coli AR_0149	Chromosome	CP021535.1	NZ_CP021535.1	5029162	5117	0	68	70	102/120	7 (B1)
GCA_002180095.1	ASM218009v1	Escherichia coli AR_0149	Plasmid	CP021536.1	NZ_CP021536.1	244955	326	0	19	20		7 (B1)
GCA_002180095.1	ASM218009v1	Escherichia coli AR_0149	Plasmid	CP021537.1	NZ_CP021537.1	97474	123	0	0	0		7 (B1)
GCA_002180095.1	ASM218009v1	Escherichia coli AR_0149	Plasmid	CP021538.1	NZ_CP021538.1	64372	89	0	9	9		7 (B1)
GCA_002999075.1	ASM299907v1	Escherichia coli AR_0374	Chromosome	CP027126.1	NZ_CP027126.1	4877957	4667	0	10	73	94/111	7 (B1)
GCA_002999075.1	ASM299907v1	Escherichia coli AR_0374	Plasmid	CP027128.1	NZ_CP027128.1	1565	1	0	0	0		7 (B1)
GCA_002999075.1	ASM299907v1	Escherichia coli AR_0374	Plasmid	CP027127.1	NZ_CP027127.1	98987	109	0	1	3		7 (B1)
GCA_002999075.1	ASM299907v1	Escherichia coli AR_0374	Plasmid	CP027125.1	NZ_CP027125.1	44160	57	0	0	2		7 (B1)
GCA_003288415.1	ASM328841v1	Escherichia coli AR_452	Chromosome	CP030331.1	na	4818472	4634	0	12	-	55/68	7 (B1)
GCA_003288415.1	ASM328841v1	Escherichia coli AR_452	Plasmid	CP030329.1	na	128762	140	0	2	-		7 (B1)
GCA_003288415.1	ASM328841v1	Escherichia coli AR_452	Plasmid	CP030332.1	na	4593	4	0	0	-		7 (B1)
GCA_003288415.1	ASM328841v1	Escherichia coli AR_452	Plasmid	CP030330.1	na	6395	4	0	0	-		7 (B1)
GCA_003073955.1	ASM307395v1	Escherichia coli AR434	Chromosome	CP029122.1	NZ_CP029122.1	4695904	4561	0	6	45	64/74	7 (B1)
GCA_003073955.1	ASM307395v1	Escherichia coli AR434	Plasmid	CP029123.1	NZ_CP029123.1	97471	92	0	3	10		7 (B1)
GCA_003073875.1	ASM307387v1	Escherichia coli AR436	Chromosome	CP029111.1	NZ_CP029111.1	4875835	4658	0	11	73	94/111	7 (B1)
GCA_003073875.1	ASM307387v1	Escherichia coli AR436	Plasmid	CP029110.1	NZ_CP029110.1	91246	100	0	0	3		7 (B1)
GCA_003073875.1	ASM307387v1	Escherichia coli AR436	Plasmid	CP029112.1	NZ_CP029112.1	59626	69	0	0	3		7 (B1)
GCA_003073875.1	ASM307387v1	Escherichia coli AR436	Plasmid	CP029109.1	NZ_CP029109.1	1565	1	0	0	0		7 (B1)
GCA_003073815.1	ASM307381v1	Escherichia coli AR437	Chromosome	CP029108.1	NZ_CP029108.1	4688906	4566	0	7	53	82/93	7 (B1)
GCA_003073815.1	ASM307381v1	Escherichia coli AR437	Plasmid	CP029103.1	NZ_CP029103.1	89643	89	0	0	2		7 (B1)
GCA_003073815.1	ASM307381v1	Escherichia coli AR437	Plasmid	CP029104.1	NZ_CP029104.1	76919	98	0	2	3		7 (B1)
GCA_003073815.1	ASM307381v1	Escherichia coli AR437	Plasmid	CP029105.1	NZ_CP029105.1	2101	2	0	0	0		7 (B1)
GCA_003073815.1	ASM307381v1	Escherichia coli AR437	Plasmid	CP029106.1	NZ_CP029106.1	1546	1	0	0	0		7 (B1)
GCA_003073815.1	ASM307381v1	Escherichia coli AR437	Plasmid	CP029107.1	NZ_CP029107.1	93435	112	0	8	18		7 (B1)
GCA_000725265.1	ASM72526v1	Escherichia coli B7A	Chromosome	CP005998.1	NZ_CP005998.1	4944397	5031	0	61	66	113/130	7 (B1)
GCA_000725265.1	ASM72526v1	Escherichia coli B7A	Plasmid	CP006002.1	NZ_CP006002.1	78167	94	0	18	25		7 (B1)
GCA_000725265.1	ASM72526v1	Escherichia coli B7A	Plasmid	CP005999.1	NZ_CP005999.1	89507	107	0	3	4		7 (B1)
GCA_000725265.1	ASM72526v1	Escherichia coli B7A	Plasmid	CP006000.1	NZ_CP006000.1	52028	67	0	9	7		7 (B1)
GCA_000725265.1	ASM72526v1	Escherichia coli B7A	Plasmid	CP006001.1	NZ_CP006001.1	66341	85	0	7	7		7 (B1)
GCA_001900335.1	ASM190033v1	Escherichia coli C10	Chromosome	CP010132.1	NZ_CP010132.1	5021692	4709	0	1	37	71/91	7 (B1)
GCA_001900355.1	ASM190035v1	Escherichia coli C11	Chromosome	CP010133.1	NZ_CP010133.1	5414571	5049	0	1	38	74/93	7 (B1)
GCA_001900495.1	ASM190049v1	Escherichia coli C2	Chromosome	CP010117.1	NZ_CP010117.1	4809836	4550	0	2	28	40/56	7 (B1)
GCA_001900495.1	ASM190049v1	Escherichia coli C2	Plasmid	CP010118.1	NZ_CP010118.1	8401	8	0	0	0		7 (B1)
GCA_001900515.1	ASM190051v1	Escherichia coli C3	Chromosome	CP010119.1	NZ_CP010119.1	5349582	5227	0	2	40	81/96	7 (B1)
GCA_001900515.1	ASM190051v1	Escherichia coli C3	Plasmid	CP010120.1	NZ_CP010120.1	63684	65	0	0	5		7 (B1)
GCA_001900535.1	ASM190053v1	Escherichia coli C5	Chromosome	CP010122.1	NZ_CP010122.1	5333488	5113	0	2	62	116/132	7 (B1)
GCA_001900535.1	ASM190053v1	Escherichia coli C5	Plasmid	CP010124.1	NZ_CP010124.1	86032	94	0	0	5		7 (B1)
GCA_001900535.1	ASM190053v1	Escherichia coli C5	Plasmid	CP010123.1	NZ_CP010123.1	214445	216	0	0	19		7 (B1)
GCA_001901425.1	ASM190142v1	Escherichia coli C7	Chromosome	CP010240.1	NZ_CP010240.1	5310035	5169	0	2	34	64/79	7 (B1)
GCA_001901425.1	ASM190142v1	Escherichia coli C7	Plasmid	CP010241.1	NZ_CP010241.1	62376	63	0	0	5		7 (B1)
GCA_001900555.1	ASM190055v1	Escherichia coli C8	Chromosome	CP010125.1	NZ_CP010125.1	4901865	4591	0	2	13	21/34	7 (B1)
GCA_001900555.1	ASM190055v1	Escherichia coli C8	Plasmid	CP010127.1	NZ_CP010127.1	42655	47	0	0	0		7 (B1)
GCA_001900555.1	ASM190055v1	Escherichia coli C8	Plasmid	CP010126.1	NZ_CP010126.1	143617	148	0	0	10		7 (B1)
GCA_001900555.1	ASM190055v1	Escherichia coli C8	Plasmid	CP010128.1	NZ_CP010128.1	7982	9	0	0	0		7 (B1)
GCA_001721225.1	ASM172122v1	Escherichia coli CFSAN004176	Chromosome	CP014583.1	NZ_CP014583.1	5193734	5179	0	0	54	195/214	7 (B1)	STEC
GCA_001721225.1	ASM172122v1	Escherichia coli CFSAN004176	Plasmid	CP012492.1	NZ_CP012492.1	34714	46	0	0	6		7 (B1)	STEC
GCA_001721225.1	ASM172122v1	Escherichia coli CFSAN004176	Plasmid	CP012493.1	NZ_CP012493.1	52297	58	0	0	7		7 (B1)	STEC
GCA_001721225.1	ASM172122v1	Escherichia coli CFSAN004176	Plasmid	CP012491.1	NZ_CP012491.1	95721	111	0	0	0		7 (B1)	STEC
GCA_001721205.1	ASM172120v1	Escherichia coli CFSAN004177	Chromosome	CP014670.1	NZ_CP014670.1	5191331	5193	0	0	54	199/218	7 (B1)	STEC
GCA_001721205.1	ASM172120v1	Escherichia coli CFSAN004177	Plasmid	CP012494.1	NZ_CP012494.1	96228	111	0	0	0		7 (B1)	STEC
GCA_001721205.1	ASM172120v1	Escherichia coli CFSAN004177	Plasmid	CP012496.1	NZ_CP012496.1	34714	46	0	0	6		7 (B1)	STEC
GCA_001721205.1	ASM172120v1	Escherichia coli CFSAN004177	Plasmid	CP012495.1	NZ_CP012495.1	52297	58	0	0	7		7 (B1)	STEC
GCA_001007915.1	ASM100791v1	Escherichia coli CFSAN029787	Chromosome	CP011416.1	NZ_CP011416.1	4947515	4730	0	0	50	71/85	7 (B1)	EIEC
GCA_001007915.1	ASM100791v1	Escherichia coli CFSAN029787	Plasmid	CP011418.1	NZ_CP011418.1	47606	52	0	0	10		7 (B1)	EIEC
GCA_001007915.1	ASM100791v1	Escherichia coli CFSAN029787	Plasmid	CP011417.1	NZ_CP011417.1	293826	321	0	0	103		7 (B1)	EIEC
GCA_003342715.1	ASM334271v1	Escherichia coli CFSAN064035	Chromosome	CP031134.1	na	4923235	5003	0	61	-	80/89	7 (B1)
GCA_003342715.1	ASM334271v1	Escherichia coli CFSAN064035	Plasmid	CP031138.1	na	46157	63	0	5	-		7 (B1)
GCA_003342715.1	ASM334271v1	Escherichia coli CFSAN064035	Plasmid	CP031139.1	na	25446	33	0	0	-		7 (B1)
GCA_003342715.1	ASM334271v1	Escherichia coli CFSAN064035	Plasmid	CP031135.1	na	310064	350	0	12	-		7 (B1)
GCA_003342715.1	ASM334271v1	Escherichia coli CFSAN064035	Plasmid	CP031136.1	na	109442	127	0	2	-		7 (B1)
GCA_003342715.1	ASM334271v1	Escherichia coli CFSAN064035	Plasmid	CP031137.1	na	77958	109	0	18	-		7 (B1)
GCA_000971615.1	ASM97161v1	Escherichia coli CI5	Chromosome	CP011018.1	NZ_CP011018.1	4885378	4699	0	0	8	22/34	7 (B1)	ExPEC
GCA_000971615.1	ASM97161v1	Escherichia coli CI5	Plasmid	CP011019.1	NZ_CP011019.1	207265	180	0	0	10		7 (B1)	ExPEC
GCA_003402955.1	ASM340295v1	Escherichia coli cq9	Chromosome	CP031546.1	na	5184499	5256	0	63	-	98/111	7 (B1)
GCA_003402955.1	ASM340295v1	Escherichia coli cq9	Plasmid	CP031547.1	na	243642	263	0	11	-		7 (B1)
GCA_003402955.1	ASM340295v1	Escherichia coli cq9	Plasmid	CP031548.1	na	221041	308	0	45	-		7 (B1)
GCA_003402955.1	ASM340295v1	Escherichia coli cq9	Plasmid	CP031549.1	na	189020	240	0	15	-		7 (B1)
GCA_003402955.1	ASM340295v1	Escherichia coli cq9	Plasmid	CP031550.1	na	66945	91	0	2	-		7 (B1)
GCA_002860085.1	ASM286008v1	Escherichia coli CRE1540	Chromosome	CP019051.1	na	4942719	5051	0	34	-	101/120	7 (B1)
GCA_002860085.1	ASM286008v1	Escherichia coli CRE1540	Plasmid	CP019055.1	na	184166	254	0	8	-		7 (B1)
GCA_002860085.1	ASM286008v1	Escherichia coli CRE1540	Plasmid	CP019052.1	na	65533	90	0	1	-		7 (B1)
GCA_002860085.1	ASM286008v1	Escherichia coli CRE1540	Plasmid	CP019053.1	na	155802	203	0	9	-		7 (B1)
GCA_002860085.1	ASM286008v1	Escherichia coli CRE1540	Plasmid	CP019054.1	na	116028	139	0	5	-		7 (B1)
GCA_002787935.1	ASM278793v1	Escherichia coli CREC-591	Chromosome	CP024821.1	NZ_CP024821.1	5125266	5243	0	78	77	110/130	7 (B1)
GCA_002787935.1	ASM278793v1	Escherichia coli CREC-591	Plasmid	CP024823.1	NZ_CP024823.1	64564	96	0	4	4		7 (B1)
GCA_002787935.1	ASM278793v1	Escherichia coli CREC-591	Plasmid	CP024822.1	NZ_CP024822.1	118156	162	0	9	9		7 (B1)
GCA_002787935.1	ASM278793v1	Escherichia coli CREC-591	Plasmid	CP024824.1	NZ_CP024824.1	62815	88	0	5	5		7 (B1)
GCA_002787935.1	ASM278793v1	Escherichia coli CREC-591	Plasmid	CP024825.1	NZ_CP024825.1	46161	62	0	4	5		7 (B1)
GCA_002893905.2	ASM289390v2	Escherichia coli CV839-06	Chromosome	CP025753.1	na	4931011	4795	0	12	-	76/88	7 (B1)
GCA_002893905.2	ASM289390v2	Escherichia coli CV839-06	Plasmid	CP025751.1	na	110160	144	0	2	-		7 (B1)
GCA_002893905.2	ASM289390v2	Escherichia coli CV839-06	Plasmid	CP025752.1	na	63821	78	0	7	-		7 (B1)
GCA_002803805.2	ASM280380v2	Escherichia coli CV839-15	Chromosome	CP024978.1	na	4917635	4913	0	104	-	326/340	7 (B1)	ETEC
GCA_002803805.2	ASM280380v2	Escherichia coli CV839-15	Plasmid	CP024975.1	na	86835	131	0	6	-		7 (B1)	ETEC
GCA_002803805.2	ASM280380v2	Escherichia coli CV839-15	Plasmid	CP024976.1	na	195578	295	0	19	-		7 (B1)	ETEC
GCA_002803805.2	ASM280380v2	Escherichia coli CV839-15	Plasmid	CP024977.1	na	62669	83	0	0	-		7 (B1)	ETEC
GCA_001900595.1	ASM190059v1	Escherichia coli D1	Chromosome	CP010134.1	NZ_CP010134.1	5060525	4822	0	4	58	102/114	7 (B1)
GCA_001900595.1	ASM190059v1	Escherichia coli D1	Plasmid	CP010135.1	NZ_CP010135.1	91607	93	0	0	0		7 (B1)
GCA_001900595.1	ASM190059v1	Escherichia coli D1	Plasmid	CP010136.1	NZ_CP010136.1	55203	65	0	0	8		7 (B1)
GCA_001900635.1	ASM190063v1	Escherichia coli D3	Chromosome	CP010140.1	NZ_CP010140.1	4971154	4744	0	5	38	58/70	7 (B1)
GCA_001900635.1	ASM190063v1	Escherichia coli D3	Plasmid	CP010142.1	NZ_CP010142.1	90974	101	0	0	5		7 (B1)
GCA_001900635.1	ASM190063v1	Escherichia coli D3	Plasmid	CP010141.1	NZ_CP010141.1	174041	188	0	0	22		7 (B1)
GCA_001900675.1	ASM190067v1	Escherichia coli D5	Chromosome	CP010145.1	NZ_CP010145.1	4817460	4549	0	3	48	75/87	7 (B1)
GCA_001900675.1	ASM190067v1	Escherichia coli D5	Plasmid	CP010146.1	NZ_CP010146.1	112874	116	0	0	15		7 (B1)
GCA_001900675.1	ASM190067v1	Escherichia coli D5	Plasmid	CP010147.1	NZ_CP010147.1	88754	98	0	0	10		7 (B1)
GCA_001900695.1	ASM190069v1	Escherichia coli D6	Chromosome	CP010148.1	NZ_CP010148.1	4711358	4431	0	1	16	32/46	7 (B1)
GCA_001900695.1	ASM190069v1	Escherichia coli D6	Plasmid	CP010149.1	NZ_CP010149.1	199494	209	0	0	26		7 (B1)
GCA_001900375.1	ASM190037v1	Escherichia coli D7	Chromosome	CP010150.1	NZ_CP010150.1	4827779	4557	0	0	30	45/59	7 (B1)
GCA_002899475.1	ASM289947v1	Escherichia coli DH5alpha	Chromosome	CP026085.1	NZ_CP026085.1	4833062	4861	0	45	49	64/78	7 (B1)
GCA_002220215.1	ASM222021v1	Escherichia coli E62	Chromosome	CP022393.1	NZ_CP022393.1	4914770	4908	0	39	37	62/74	7 (B1)
GCA_002996665.1	ASM299666v1	Escherichia coli EC11	Chromosome	CP027255.1	na	4933784	4980	0	39	-	53/69	7 (B1)
GCA_002996665.1	ASM299666v1	Escherichia coli EC11	Plasmid	CP027259.1	na	6812	13	0	0	-		7 (B1)
GCA_002996665.1	ASM299666v1	Escherichia coli EC11	Plasmid	CP027256.1	na	103336	126	0	9	-		7 (B1)
GCA_002996665.1	ASM299666v1	Escherichia coli EC11	Plasmid	CP027257.1	na	31229	43	0	1	-		7 (B1)
GCA_002996665.1	ASM299666v1	Escherichia coli EC11	Plasmid	CP027258.1	na	31467	46	0	0	-		7 (B1)
GCA_000831565.1	ASM83156v1	Escherichia coli ECC-1470	Chromosome	CP010344.1	NZ_CP010344.1	4803751	4391	0	29	33	54/65	7 (B1)
GCA_000831565.1	ASM83156v1	Escherichia coli ECC-1470	Plasmid	CP010345.1	NZ_CP010345.1	100061	115	0	4	6		7 (B1)
GCA_003122105.1	ASM312210v1	Escherichia coli ECCRA-119	Chromosome	CP029242.1	na	4893130	4939	0	77	-	95/112	7 (B1)
GCA_003122105.1	ASM312210v1	Escherichia coli ECCRA-119	Plasmid	CP029243.1	na	146268	199	0	20	-		7 (B1)
GCA_003122105.1	ASM312210v1	Escherichia coli ECCRA-119	Plasmid	CP029244.1	na	139629	170	0	25	-		7 (B1)
GCA_003122105.1	ASM312210v1	Escherichia coli ECCRA-119	Plasmid	CP029245.1	na	46161	63	0	5	-		7 (B1)
GCA_002011945.1	ASM201194v1	Escherichia coli Ecol_224	Chromosome	CP018948.1	NZ_CP018948.1	4891786	5059	0	32	50	69/84	7 (B1)
GCA_002011945.1	ASM201194v1	Escherichia coli Ecol_224	Plasmid	CP018946.1	NZ_CP018946.1	87114	120	0	0	0		7 (B1)
GCA_002011945.1	ASM201194v1	Escherichia coli Ecol_224	Plasmid	CP018947.1	NZ_CP018947.1	143972	214	0	6	16		7 (B1)
GCA_002011945.1	ASM201194v1	Escherichia coli Ecol_224	Plasmid	CP018942.1	NZ_CP018942.1	4063	4	0	0	0		7 (B1)
GCA_002011945.1	ASM201194v1	Escherichia coli Ecol_224	Plasmid	CP018944.1	NZ_CP018944.1	27133	32	0	2	2		7 (B1)
GCA_002011945.1	ASM201194v1	Escherichia coli Ecol_224	Plasmid	CP018943.1	NZ_CP018943.1	6647	12	0	0	0		7 (B1)
GCA_002011945.1	ASM201194v1	Escherichia coli Ecol_224	Plasmid	CP018945.1	NZ_CP018945.1	55436	72	0	2	4		7 (B1)
GCA_002011945.1	ASM201194v1	Escherichia coli Ecol_224	Plasmid	CP018941.1	NZ_CP018941.1	4062	4	0	0	0		7 (B1)
GCA_002011945.1	ASM201194v1	Escherichia coli Ecol_224	Plasmid	CP018940.1	NZ_CP018940.1	2883	4	0	0	0		7 (B1)
GCA_002012005.1	ASM201200v1	Escherichia coli Ecol_517	Chromosome	CP018965.1	NZ_CP018965.1	4794957	4922	0	14	55	104/114	7 (B1)
GCA_002012005.1	ASM201200v1	Escherichia coli Ecol_517	Plasmid	CP018963.1	NZ_CP018963.1	54644	66	0	1	5		7 (B1)
GCA_002012005.1	ASM201200v1	Escherichia coli Ecol_517	Plasmid	CP018964.1	NZ_CP018964.1	118495	184	0	13	19		7 (B1)
GCA_003355175.1	ASM335517v1	Escherichia coli Es_ST2350_SE1_NDM_03_2018	Chromosome	CP031321.1	na	4733230	4722	0	27	-	39/49	7 (B1)
GCA_003355175.1	ASM335517v1	Escherichia coli Es_ST2350_SE1_NDM_03_2018	Plasmid	CP031323.1	na	82461	112	0	11	-		7 (B1)
GCA_003355175.1	ASM335517v1	Escherichia coli Es_ST2350_SE1_NDM_03_2018	Plasmid	CP031322.1	na	75645	94	0	7	-		7 (B1)
GCA_003351385.1	ASM335138v1	Escherichia coli Es_ST410_NW1_NDM_09_2017	Chromosome	CP031231.1	na	4800614	4856	0	59	-	88/101	7 (B1)
GCA_003351385.1	ASM335138v1	Escherichia coli Es_ST410_NW1_NDM_09_2017	Plasmid	CP031232.1	na	54776	75	0	2	-		7 (B1)
GCA_003351385.1	ASM335138v1	Escherichia coli Es_ST410_NW1_NDM_09_2017	Plasmid	CP031233.1	na	98308	139	0	13	-		7 (B1)
GCA_003351385.1	ASM335138v1	Escherichia coli Es_ST410_NW1_NDM_09_2017	Plasmid	CP031234.1	na	46994	63	0	3	-		7 (B1)
GCA_003351385.1	ASM335138v1	Escherichia coli Es_ST410_NW1_NDM_09_2017	Plasmid	CP031235.1	na	85456	107	0	8	-		7 (B1)
GCA_002302335.1	ASM230233v1	Escherichia coli ETEC-2264	Chromosome	CP023349.1	NZ_CP023349.1	4972828	5038	0	48	47	67/80	7 (B1)	ETEC
GCA_002302335.1	ASM230233v1	Escherichia coli ETEC-2264	Plasmid	CP023350.1	NZ_CP023350.1	112045	145	0	24	24		7 (B1)	ETEC
GCA_002302335.1	ASM230233v1	Escherichia coli ETEC-2264	Plasmid	CP023351.1	NZ_CP023351.1	77345	118	0	3	3		7 (B1)	ETEC
GCA_002302335.1	ASM230233v1	Escherichia coli ETEC-2264	Plasmid	CP023352.1	NZ_CP023352.1	45777	55	0	11	11		7 (B1)	ETEC
GCA_002302315.1	ASM230231v1	Escherichia coli ETEC-2265	Chromosome	CP023346.1	NZ_CP023346.1	5088339	5170	0	62	60	116/128	7 (B1)	ETEC
GCA_002302315.1	ASM230231v1	Escherichia coli ETEC-2265	Plasmid	CP023348.1	NZ_CP023348.1	88757	131	0	10	10		7 (B1)	ETEC
GCA_002302315.1	ASM230231v1	Escherichia coli ETEC-2265	Plasmid	CP023347.1	NZ_CP023347.1	142368	211	0	33	33		7 (B1)	ETEC
GCA_002393465.1	ASM239346v1	Escherichia coli FDAARGOS_401	Chromosome	CP023531.1	NZ_CP023531.1	5311821	5470	0	100	101	144/161	7 (B1)	STEC
GCA_002393465.1	ASM239346v1	Escherichia coli FDAARGOS_401	Plasmid	CP023530.1	NZ_CP023530.1	75554	104	0	25	25		7 (B1)	STEC
GCA_002393365.1	ASM239336v1	Escherichia coli FDAARGOS_403	Chromosome	CP023535.1	NZ_CP023535.1	5277336	5416	0	91	92	122/139	7 (B1)	STEC
GCA_002393365.1	ASM239336v1	Escherichia coli FDAARGOS_403	Plasmid	CP023534.1	NZ_CP023534.1	108679	143	0	1	1		7 (B1)	STEC
GCA_002393365.1	ASM239336v1	Escherichia coli FDAARGOS_403	Plasmid	CP023533.1	NZ_CP023533.1	75566	104	0	25	25		7 (B1)	STEC
GCA_002393365.1	ASM239336v1	Escherichia coli FDAARGOS_403	Plasmid	CP023532.1	NZ_CP023532.1	13833	21	0	0	0		7 (B1)	STEC
GCA_002589795.1	ASM258979v1	Escherichia coli FDAARGOS_433	Chromosome	CP023899.1	NZ_CP023899.1	4711093	4740	0	53	52	82/93	7 (B1)
GCA_002589795.1	ASM258979v1	Escherichia coli FDAARGOS_433	Plasmid	CP023901.1	NZ_CP023901.1	1552	2	0	0	0		7 (B1)
GCA_002589795.1	ASM258979v1	Escherichia coli FDAARGOS_433	Plasmid	CP023895.1	NZ_CP023895.1	91648	124	0	9	9		7 (B1)
GCA_002589795.1	ASM258979v1	Escherichia coli FDAARGOS_433	Plasmid	CP023903.1	NZ_CP023903.1	101274	134	0	17	17		7 (B1)
GCA_002589795.1	ASM258979v1	Escherichia coli FDAARGOS_433	Plasmid	CP023904.1	NZ_CP023904.1	4011	7	0	0	0		7 (B1)
GCA_002589795.1	ASM258979v1	Escherichia coli FDAARGOS_433	Plasmid	CP023905.1	NZ_CP023905.1	35225	57	0	0	0		7 (B1)
GCA_002589795.1	ASM258979v1	Escherichia coli FDAARGOS_433	Plasmid	CP023896.1	NZ_CP023896.1	83988	94	0	2	2		7 (B1)
GCA_002589795.1	ASM258979v1	Escherichia coli FDAARGOS_433	Plasmid	CP023897.1	NZ_CP023897.1	51479	68	0	5	5		7 (B1)
GCA_002589795.1	ASM258979v1	Escherichia coli FDAARGOS_433	Plasmid	CP023902.1	NZ_CP023902.1	2101	3	0	0	0		7 (B1)
GCA_002589795.1	ASM258979v1	Escherichia coli FDAARGOS_433	Plasmid	CP023900.1	NZ_CP023900.1	34323	54	0	4	4		7 (B1)
GCA_002589795.1	ASM258979v1	Escherichia coli FDAARGOS_433	Plasmid	CP023898.1	NZ_CP023898.1	5162	5	0	0	0		7 (B1)
GCA_001721125.1	ASM172112v1	Escherichia coli FORC_028	Chromosome	CP012693.1	NZ_CP012693.1	5704396	6067	0	0	84	176/192	7 (B1)	STEC
GCA_001886895.1	ASM188689v1	Escherichia coli FORC_029	Chromosome	CP013185.1	na	5189944	4892	0	2	-	117/131	7 (B1)
GCA_001886895.1	ASM188689v1	Escherichia coli FORC_029	Plasmid	CP013186.1	na	77339	107	0	0	-		7 (B1)
GCA_001886935.1	ASM188693v1	Escherichia coli FORC_041	Chromosome	CP016628.1	NZ_CP016628.1	4867152	4650	0	0	26	43/54	7 (B1)	STEC
GCA_002952695.1	ASM295269v1	Escherichia coli FORC_042	Chromosome	CP025318.1	na	5052887	4841	0	0	-	84/99	7 (B1)	EPEC
GCA_002214745.2	ASM221474v2	Escherichia coli FORC_043	Chromosome	CP016828.1	NZ_CP016828.1	5244443	5328	0	0	91	118/132	7 (B1)
GCA_002214745.2	ASM221474v2	Escherichia coli FORC_043	Plasmid	CP023552.1	NZ_CP023552.1	77422	146	0	1	21		7 (B1)
GCA_003491165.1	ASM349116v1	Escherichia coli FORC_069	Chromosome	CP023061.1	na	5189917	5260	0	0	-	116/130	7 (B1)
GCA_003491165.1	ASM349116v1	Escherichia coli FORC_069	Plasmid	CP023062.1	na	77306	153	0	0	-		7 (B1)
GCA_001678965.1	ASM167896v1	Escherichia coli GB089	Chromosome	CP013663.1	NZ_CP013663.1	5233459	5131	0	0	43	72/90	7 (B1)
GCA_001678965.1	ASM167896v1	Escherichia coli GB089	Plasmid	CP012499.1	NZ_CP012499.1	223952	231	0	0	32		7 (B1)
GCA_003570765.1	ASM357076v1	Escherichia coli GE3	Chromosome	CP012376.1	na	4909965	4717	0	37	-	83/94	7 (B1)
GCA_003570765.1	ASM357076v1	Escherichia coli GE3	Plasmid	CP012377.1	na	125121	126	0	6	-		7 (B1)
GCA_001900475.1	ASM190047v1	Escherichia coli H10	Chromosome	CP010176.1	NZ_CP010176.1	4805164	4558	0	2	25	39/52	7 (B1)
GCA_001900885.1	ASM190088v1	Escherichia coli H14	Chromosome	CP010177.1	NZ_CP010177.1	4735489	4478	0	2	20	39/51	7 (B1)
GCA_001901005.1	ASM190100v1	Escherichia coli H15	Chromosome	CP010178.1	NZ_CP010178.1	4741552	4471	0	3	32	49/63	7 (B1)
GCA_001901005.1	ASM190100v1	Escherichia coli H15	Plasmid	CP010179.1	NZ_CP010179.1	116417	121	0	0	21		7 (B1)
GCA_001900815.1	ASM190081v1	Escherichia coli H3	Chromosome	CP010167.1	NZ_CP010167.1	4630919	4378	0	0	29	42/55	7 (B1)
GCA_001900815.1	ASM190081v1	Escherichia coli H3	Plasmid	CP010168.1	NZ_CP010168.1	48243	48	0	0	9		7 (B1)
GCA_002116715.1	ASM211671v1	Escherichia coli HB-Coli0	Chromosome	CP020933.1	NZ_CP020933.1	4858944	4881	0	47	54	74/87	7 (B1)
GCA_002116715.1	ASM211671v1	Escherichia coli HB-Coli0	Plasmid	CP020934.1	NZ_CP020934.1	151137	193	0	17	19		7 (B1)
GCA_002116715.1	ASM211671v1	Escherichia coli HB-Coli0	Plasmid	CP020935.1	NZ_CP020935.1	3346	0	0	0	0		7 (B1)
GCA_002116715.1	ASM211671v1	Escherichia coli HB-Coli0	Plasmid	CP020936.1	NZ_CP020936.1	64749	78	0	4	4		7 (B1)
GCA_000967155.1	HUSEC2011CHR1	Escherichia coli HUSEC2011	Chromosome	HF572917.2	NZ_HF572917.1	5277676	5260	0	47	92	125/142	7 (B1)	STEC
GCA_000967155.1	HUSEC2011CHR1	Escherichia coli HUSEC2011	Plasmid	HE610900.2	NZ_HE610900.1	88546	115	0	1	1		7 (B1)	STEC
GCA_000967155.1	HUSEC2011CHR1	Escherichia coli HUSEC2011	Plasmid	HE610902.1	NZ_HE610902.1	1549	1	0	0	0		7 (B1)	STEC
GCA_000967155.1	HUSEC2011CHR1	Escherichia coli HUSEC2011	Plasmid	HE610901.2	NZ_HE610901.1	75569	118	0	12	11		7 (B1)	STEC
GCA_000026265.1	ASM2626v1	Escherichia coli IAI1	Chromosome	CU928160.2	NC_011741.1	4700560	4443	0	16	29	40/50	7 (B1)
GCA_002953455.1	ASM295345v1	Escherichia coli KBN10P04869	Chromosome	CP026473.1	NZ_CP026473.1	4840855	4211	0	12	67	104/115	7 (B1)
GCA_002953455.1	ASM295345v1	Escherichia coli KBN10P04869	Plasmid	CP026474.1	NZ_CP026474.1	107229	91	0	11	22		7 (B1)
GCA_002953455.1	ASM295345v1	Escherichia coli KBN10P04869	Plasmid	CP026475.1	NZ_CP026475.1	104701	94	0	0	0		7 (B1)
GCA_002953455.1	ASM295345v1	Escherichia coli KBN10P04869	Plasmid	CP026476.1	NZ_CP026476.1	51479	61	0	2	6		7 (B1)
GCA_000258025.1	ASM25802v1	Escherichia coli KO11FL	Chromosome	CP002970.1	NC_017660.1	5021812	4697	0	72	75	96/110	7 (B1)
GCA_000258025.1	ASM25802v1	Escherichia coli KO11FL	Plasmid	CP002971.1	NC_017661.1	5360	12	0	0	0		7 (B1)
GCA_000147855.3	ASM14785v3	Escherichia coli KO11FL KO11	Chromosome	CP002516.1	NC_016902.1	4920168	4533	0	19	28	45/60	7 (B1)
GCA_000147855.3	ASM14785v3	Escherichia coli KO11FL KO11	Plasmid	CP002517.1	NC_016904.1	103795	114	0	0	3		7 (B1)
GCA_000147855.3	ASM14785v3	Escherichia coli KO11FL KO11	Plasmid	CP002518.1	NC_016903.1	5360	6	0	0	0		7 (B1)
GCA_002163935.1	ASM216393v1	Escherichia coli KSC1031	Chromosome	CP019560.1	NZ_CP019560.1	4707009	4775	0	20	37	48/61	7 (B1)
GCA_002163935.1	ASM216393v1	Escherichia coli KSC1031	Plasmid	CP019561.1	NZ_CP019561.1	148529	189	0	12	19		7 (B1)
GCA_002163955.1	ASM216395v1	Escherichia coli KSC207	Chromosome	CP019558.1	NZ_CP019558.1	4706707	4748	0	19	29	37/47	7 (B1)
GCA_002163955.1	ASM216395v1	Escherichia coli KSC207	Plasmid	CP019559.1	NZ_CP019559.1	277790	310	0	6	8		7 (B1)
GCA_002163695.1	ASM216369v1	Escherichia coli KSC64	Chromosome	CP018840.1	NZ_CP018840.1	4759716	4804	0	29	45	57/69	7 (B1)
GCA_002163655.1	ASM216365v1	Escherichia coli KSC9	Chromosome	CP018323.1	NZ_CP018323.1	4855460	4962	0	35	65	112/130	7 (B1)
GCA_000468515.1	ASM46851v1	Escherichia coli LY180	Chromosome	CP006584.1	NC_022364.1	4835601	4463	0	7	54	74/87	7 (B1)
GCA_001901025.1	ASM190102v1	Escherichia coli M1	Chromosome	CP010180.1	NZ_CP010180.1	4941156	4681	0	0	17	47/63	7 (B1)
GCA_001901025.1	ASM190102v1	Escherichia coli M1	Plasmid	CP010182.1	NZ_CP010182.1	4980	4	0	0	0		7 (B1)
GCA_001901025.1	ASM190102v1	Escherichia coli M1	Plasmid	CP010181.1	NZ_CP010181.1	201930	179	0	0	10		7 (B1)
GCA_001901125.1	ASM190112v1	Escherichia coli M10	Chromosome	CP010200.1	NZ_CP010200.1	4821620	4606	0	0	22	39/53	7 (B1)
GCA_001901125.1	ASM190112v1	Escherichia coli M10	Plasmid	CP010201.1	NZ_CP010201.1	116581	105	0	0	4		7 (B1)
GCA_001901125.1	ASM190112v1	Escherichia coli M10	Plasmid	CP010202.1	NZ_CP010202.1	5066	4	0	0	0		7 (B1)
GCA_001901125.1	ASM190112v1	Escherichia coli M10	Plasmid	CP010203.1	NZ_CP010203.1	4372	4	0	0	0		7 (B1)
GCA_001901125.1	ASM190112v1	Escherichia coli M10	Plasmid	CP010204.1	NZ_CP010204.1	3904	4	0	0	0		7 (B1)
GCA_001901125.1	ASM190112v1	Escherichia coli M10	Plasmid	CP010205.1	NZ_CP010205.1	3258	3	0	0	0		7 (B1)
GCA_001901145.1	ASM190114v1	Escherichia coli M11	Chromosome	CP010206.1	NZ_CP010206.1	5032791	4716	0	2	47	90/109	7 (B1)
GCA_001901145.1	ASM190114v1	Escherichia coli M11	Plasmid	CP010207.1	NZ_CP010207.1	138950	122	0	0	11		7 (B1)
GCA_001901145.1	ASM190114v1	Escherichia coli M11	Plasmid	CP010208.1	NZ_CP010208.1	56029	42	0	0	4		7 (B1)
GCA_001901145.1	ASM190114v1	Escherichia coli M11	Plasmid	CP010209.1	NZ_CP010209.1	61005	76	0	0	0		7 (B1)
GCA_001901145.1	ASM190114v1	Escherichia coli M11	Plasmid	CP010210.1	NZ_CP010210.1	6038	6	0	0	0		7 (B1)
GCA_001901145.1	ASM190114v1	Escherichia coli M11	Plasmid	CP010211.1	NZ_CP010211.1	6039	5	0	0	0		7 (B1)
GCA_001901145.1	ASM190114v1	Escherichia coli M11	Plasmid	CP010212.1	NZ_CP010212.1	5282	4	0	0	0		7 (B1)
GCA_001901165.1	ASM190116v1	Escherichia coli M15	Chromosome	CP010213.1	NZ_CP010213.1	5103562	4768	0	2	51	95/114	7 (B1)
GCA_001901165.1	ASM190116v1	Escherichia coli M15	Plasmid	CP010218.1	NZ_CP010218.1	5312	4	0	0	0		7 (B1)
GCA_001901165.1	ASM190116v1	Escherichia coli M15	Plasmid	CP010217.1	NZ_CP010217.1	6036	5	0	0	0		7 (B1)
GCA_001901165.1	ASM190116v1	Escherichia coli M15	Plasmid	CP010214.1	NZ_CP010214.1	146496	124	0	0	11		7 (B1)
GCA_001901165.1	ASM190116v1	Escherichia coli M15	Plasmid	CP010215.1	NZ_CP010215.1	61058	74	0	0	0		7 (B1)
GCA_001901165.1	ASM190116v1	Escherichia coli M15	Plasmid	CP010216.1	NZ_CP010216.1	6039	4	0	0	0		7 (B1)
GCA_001901185.1	ASM190118v1	Escherichia coli M18	Chromosome	CP010219.1	NZ_CP010219.1	5102554	4836	0	0	21	58/75	7 (B1)
GCA_001901185.1	ASM190118v1	Escherichia coli M18	Plasmid	CP010220.1	NZ_CP010220.1	57582	73	0	0	0		7 (B1)
GCA_001901215.1	ASM190121v1	Escherichia coli M19	Chromosome	CP010221.1	NZ_CP010221.1	5102172	4761	0	2	51	97/116	7 (B1)
GCA_001901215.1	ASM190121v1	Escherichia coli M19	Plasmid	CP010222.1	NZ_CP010222.1	146552	124	0	0	11		7 (B1)
GCA_001901215.1	ASM190121v1	Escherichia coli M19	Plasmid	CP010223.1	NZ_CP010223.1	61063	75	0	0	0		7 (B1)
GCA_001901215.1	ASM190121v1	Escherichia coli M19	Plasmid	CP010224.1	NZ_CP010224.1	6039	5	0	0	0		7 (B1)
GCA_001901215.1	ASM190121v1	Escherichia coli M19	Plasmid	CP010225.1	NZ_CP010225.1	11321	12	0	0	0		7 (B1)
GCA_001901045.1	ASM190104v1	Escherichia coli M3	Chromosome	CP010183.1	NZ_CP010183.1	4940434	4675	0	0	17	47/63	7 (B1)
GCA_001901045.1	ASM190104v1	Escherichia coli M3	Plasmid	CP010184.1	NZ_CP010184.1	200925	179	0	0	10		7 (B1)
GCA_001901045.1	ASM190104v1	Escherichia coli M3	Plasmid	CP010185.1	NZ_CP010185.1	4980	4	0	0	0		7 (B1)
GCA_001901065.1	ASM190106v1	Escherichia coli M6	Chromosome	CP010186.1	NZ_CP010186.1	5146228	4825	0	2	51	106/125	7 (B1)
GCA_001901065.1	ASM190106v1	Escherichia coli M6	Plasmid	CP010187.1	NZ_CP010187.1	146575	121	0	0	11		7 (B1)
GCA_001901065.1	ASM190106v1	Escherichia coli M6	Plasmid	CP010188.1	NZ_CP010188.1	6039	7	0	0	0		7 (B1)
GCA_001901065.1	ASM190106v1	Escherichia coli M6	Plasmid	CP010189.1	NZ_CP010189.1	6038	6	0	0	0		7 (B1)
GCA_001901065.1	ASM190106v1	Escherichia coli M6	Plasmid	CP010190.1	NZ_CP010190.1	5283	4	0	0	0		7 (B1)
GCA_001901085.1	ASM190108v1	Escherichia coli M8	Chromosome	CP010191.1	NZ_CP010191.1	4803944	4577	0	0	10	22/36	7 (B1)
GCA_001901085.1	ASM190108v1	Escherichia coli M8	Plasmid	CP010195.1	NZ_CP010195.1	4962	3	0	0	0		7 (B1)
GCA_001901085.1	ASM190108v1	Escherichia coli M8	Plasmid	CP010194.1	NZ_CP010194.1	33372	43	0	0	0		7 (B1)
GCA_001901085.1	ASM190108v1	Escherichia coli M8	Plasmid	CP010192.1	NZ_CP010192.1	162720	144	0	0	6		7 (B1)
GCA_001901085.1	ASM190108v1	Escherichia coli M8	Plasmid	CP010193.1	NZ_CP010193.1	40584	55	0	0	0		7 (B1)
GCA_003586045.1	E.coli isolate	Escherichia coli M8	Chromosome	CP019953.1	na	5108794	5261	0	35	-	98/112	7 (B1)
GCA_003586045.1	E.coli isolate	Escherichia coli M8	Plasmid	CP019954.1	na	160021	196	0	8	-		7 (B1)
GCA_003586045.1	E.coli isolate	Escherichia coli M8	Plasmid	CP019955.1	na	6075	8	0	0	-		7 (B1)
GCA_003586045.1	E.coli isolate	Escherichia coli M8	Plasmid	CP019956.1	na	4707	10	0	0	-		7 (B1)
GCA_001901105.1	ASM190110v1	Escherichia coli M9	Chromosome	CP010196.1	NZ_CP010196.1	5145749	4821	0	2	51	95/114	7 (B1)
GCA_001901105.1	ASM190110v1	Escherichia coli M9	Plasmid	CP010199.1	NZ_CP010199.1	6039	5	0	0	0		7 (B1)
GCA_001901105.1	ASM190110v1	Escherichia coli M9	Plasmid	CP010197.1	NZ_CP010197.1	146524	121	0	0	11		7 (B1)
GCA_001901105.1	ASM190110v1	Escherichia coli M9	Plasmid	CP010198.1	NZ_CP010198.1	6037	6	0	0	0		7 (B1)
GCA_001542675.2	ASM154267v2	Escherichia coli MRE600	Chromosome	CP014197.1	NZ_CP014197.1	4827745	4814	0	0	153	236/247	7 (B1)
GCA_001542675.2	ASM154267v2	Escherichia coli MRE600	Plasmid	CP014198.2	NZ_CP014198.2	7057	7	0	0	0		7 (B1)
GCA_001542675.2	ASM154267v2	Escherichia coli MRE600	Plasmid	CP014199.1	NZ_CP014199.1	89107	115	0	0	20		7 (B1)
GCA_001542675.2	ASM154267v2	Escherichia coli MRE600	Plasmid	CP014200.1	NZ_CP014200.1	56887	90	0	0	13		7 (B1)
GCA_003433275.1	ASM343327v1	Escherichia coli NCCP15648	Chromosome	CP009050.1	na	5329605	5051	0	57	-	119/133	7 (B1)
GCA_003433275.1	ASM343327v1	Escherichia coli NCCP15648	Plasmid	CP009052.1	na	83860	87	0	0	-		7 (B1)
GCA_003433275.1	ASM343327v1	Escherichia coli NCCP15648	Plasmid	CP009051.1	na	97258	109	0	0	-		7 (B1)
GCA_003433275.1	ASM343327v1	Escherichia coli NCCP15648	Plasmid	CP009053.1	na	78111	96	0	12	-		7 (B1)
GCA_003112165.1	ASM311216v1	Escherichia coli O103 str. RM8385	Chromosome	CP028112.1	na	5631913	5970	0	93	-	148/166	7 (B1)	STEC
GCA_003112165.1	ASM311216v1	Escherichia coli O103 str. RM8385	Plasmid	CP028113.1	na	94220	109	0	20	-		7 (B1)	STEC
GCA_003112165.1	ASM311216v1	Escherichia coli O103 str. RM8385	Plasmid	CP028114.1	na	6673	12	0	0	-		7 (B1)	STEC
GCA_000010745.1	ASM1074v1	Escherichia coli O103:H2 str. 12009	Chromosome	AP010958.1	NC_013353.1	5449314	5264	0	66	45	118/144	7 (B1)	STEC
GCA_000010745.1	ASM1074v1	Escherichia coli O103:H2 str. 12009	Plasmid	AP010959.1	NC_013354.1	75546	90	13	12	3		7 (B1)	STEC
GCA_000464955.2	ASM46495v2	Escherichia coli O104:H21 str. CFSAN002236	Chromosome	CP023541.1	NZ_CP023541.1	4884467	4903	0	37	36	41/55	7 (B1)	STEC
GCA_000464955.2	ASM46495v2	Escherichia coli O104:H21 str. CFSAN002236	Plasmid	CP023542.1	NZ_CP023542.1	161452	189	0	10	11		7 (B1)	STEC
GCA_000299455.1	ASM29945v1	Escherichia coli O104:H4 str. 2011C-3493	Chromosome	CP003289.1	NC_018658.1	5273097	4975	0	46	46	120/136	7 (B1)	STEC
GCA_000299455.1	ASM29945v1	Escherichia coli O104:H4 str. 2011C-3493	Plasmid	CP003290.1	NC_018659.1	88544	94	0	1	1		7 (B1)	STEC
GCA_000299455.1	ASM29945v1	Escherichia coli O104:H4 str. 2011C-3493	Plasmid	CP003291.1	NC_018666.1	74217	80	0	5	5		7 (B1)	STEC
GCA_000299455.1	ASM29945v1	Escherichia coli O104:H4 str. 2011C-3493	Plasmid	CP003292.1	NC_018660.1	1549	1	0	0	0		7 (B1)	STEC
GCA_003112245.1	ASM311224v1	Escherichia coli O111 str. RM9322	Chromosome	CP028117.1	na	5198840	5370	0	96	-	147/161	7 (B1)	STEC
GCA_003112245.1	ASM311224v1	Escherichia coli O111 str. RM9322	Plasmid	CP028118.1	na	78469	95	0	12	-		7 (B1)	STEC
GCA_003112245.1	ASM311224v1	Escherichia coli O111 str. RM9322	Plasmid	CP028119.1	na	7072	13	0	0	-		7 (B1)	STEC
GCA_000010765.1	ASM1076v1	Escherichia coli O111:H- str. 11128	Chromosome	AP010960.1	NC_013364.1	5371077	5264	0	86		143/158	7 (B1)	STEC
GCA_000010765.1	ASM1076v1	Escherichia coli O111:H- str. 11128	Plasmid	AP010961.1	NC_013365.1	204604	233	14	17	15		7 (B1)	STEC
GCA_000010765.1	ASM1076v1	Escherichia coli O111:H- str. 11128	Plasmid	AP010962.1	NC_013370.1	97897	125	2	4	2		7 (B1)	STEC
GCA_000010765.1	ASM1076v1	Escherichia coli O111:H- str. 11128	Plasmid	AP010963.1	NC_013366.1	77690	90	16	9	13		7 (B1)	STEC
GCA_000010765.1	ASM1076v1	Escherichia coli O111:H- str. 11128	Plasmid	AP010964.1	NC_013367.1	8140	10	0	0	0		7 (B1)	STEC
GCA_000010765.1	ASM1076v1	Escherichia coli O111:H- str. 11128	Plasmid	AP010965.1	NC_013368.1	6673	10	0	0	0		7 (B1)	STEC
GCA_003112145.1	ASM311214v1	Escherichia coli O121 str. RM8352	Chromosome	CP028110.1	na	5391064	5592	0	92	-	171/190	7 (B1)	STEC
GCA_003112145.1	ASM311214v1	Escherichia coli O121 str. RM8352	Plasmid	CP028111.1	na	83211	94	0	23	-		7 (B1)	STEC
GCA_002844165.1	ASM284416v1	Escherichia coli O121:H19 16-9255	Chromosome	CP022407.1	NZ_CP022407.1	5397521	5620	0	73	95	183/202	7 (B1)	STEC
GCA_002844165.1	ASM284416v1	Escherichia coli O121:H19 16-9255	Plasmid	CP022408.1	NZ_CP022408.1	81950	87	0	19	23		7 (B1)	STEC
GCA_000017745.1	ASM1774v1	Escherichia coli O139:H28 str. E24377A	Chromosome	CP000800.1	NC_009801.1	4979619	4755	0	53	62	109/121	7 (B1)	ETEC
GCA_000017745.1	ASM1774v1	Escherichia coli O139:H28 str. E24377A	Plasmid	CP000801.1	NC_009791.1	5033	3	0	0	0		7 (B1)	ETEC
GCA_000017745.1	ASM1774v1	Escherichia coli O139:H28 str. E24377A	Plasmid	CP000798.1	NC_009789.1	6199	5	0	0	1		7 (B1)	ETEC
GCA_000017745.1	ASM1774v1	Escherichia coli O139:H28 str. E24377A	Plasmid	CP000796.1	NC_009787.1	34367	29	0	0	1		7 (B1)	ETEC
GCA_000017745.1	ASM1774v1	Escherichia coli O139:H28 str. E24377A	Plasmid	CP000795.1	NC_009786.1	79237	68	0	18	26		7 (B1)	ETEC
GCA_000017745.1	ASM1774v1	Escherichia coli O139:H28 str. E24377A	Plasmid	CP000797.1	NC_009788.1	70609	68	0	7	10		7 (B1)	ETEC
GCA_000017745.1	ASM1774v1	Escherichia coli O139:H28 str. E24377A	Plasmid	CP000799.1	NC_009790.1	74224	69	0	20	21		7 (B1)	ETEC
GCA_001693635.1	ASM169363v1	Escherichia coli O177:H21	Chromosome	CP016546.1	NZ_CP016546.1	5134536	5056	0	0	97	179/198	7 (B1)
GCA_001693635.1	ASM169363v1	Escherichia coli O177:H21	Plasmid	CP016550.1	NZ_CP016550.1	49695	59	0	0	4		7 (B1)
GCA_001693635.1	ASM169363v1	Escherichia coli O177:H21	Plasmid	CP016549.1	NZ_CP016549.1	126046	124	0	0	0		7 (B1)
GCA_001693635.1	ASM169363v1	Escherichia coli O177:H21	Plasmid	CP016547.1	NZ_CP016547.1	86371	100	0	0	1		7 (B1)
GCA_001693635.1	ASM169363v1	Escherichia coli O177:H21	Plasmid	CP016548.1	NZ_CP016548.1	90835	120	0	0	2		7 (B1)
GCA_001693635.1	ASM169363v1	Escherichia coli O177:H21	Plasmid	CP016551.1	NZ_CP016551.1	7395	8	0	0	0		7 (B1)
GCA_003112225.1	ASM311222v1	Escherichia coli O26 str. RM10386	Chromosome	CP028126.1	na	5785882	6179	0	102	-	163/180	7 (B1)	STEC
GCA_003112225.1	ASM311222v1	Escherichia coli O26 str. RM10386	Plasmid	CP028124.1	na	83012	104	0	16	-		7 (B1)	STEC
GCA_003112225.1	ASM311222v1	Escherichia coli O26 str. RM10386	Plasmid	CP028125.1	na	98899	116	0	0	-		7 (B1)	STEC
GCA_003112185.1	ASM311218v1	Escherichia coli O26 str. RM8426	Chromosome	CP028116.1	na	5648177	5999	0	103	-	166/182	7 (B1)	STEC
GCA_003112185.1	ASM311218v1	Escherichia coli O26 str. RM8426	Plasmid	CP028115.1	na	90123	105	0	19	-		7 (B1)	STEC
GCA_000091005.1	ASM9100v1	Escherichia coli O26:H11 str. 11368	Chromosome	AP010953.1	NC_013361.1	5697240	5609	95	46	78	163/180	7 (B1)	STEC
GCA_000091005.1	ASM9100v1	Escherichia coli O26:H11 str. 11368	Plasmid	AP010954.1	NC_013369.1	85167	93	26	7	10		7 (B1)	STEC
GCA_000091005.1	ASM9100v1	Escherichia coli O26:H11 str. 11368	Plasmid	AP010955.1	NC_013362.1	63365	84	1	1	1		7 (B1)	STEC
GCA_000091005.1	ASM9100v1	Escherichia coli O26:H11 str. 11368	Plasmid	AP010956.1	NC_013363.1	5686	6	0	0	0		7 (B1)	STEC
GCA_000091005.1	ASM9100v1	Escherichia coli O26:H11 str. 11368	Plasmid	AP010957.1	NC_014543.1	4073	3	0	0	0		7 (B1)	STEC
GCA_003112205.1	ASM311220v1	Escherichia coli O43 str. RM10042	Chromosome	CP028122.1	NZ_CP028122.1	5057506	5122	0	44	44	57/69	7 (B1)	STEC
GCA_003112205.1	ASM311220v1	Escherichia coli O43 str. RM10042	Plasmid	CP028120.1	NZ_CP028120.1	86617	114	0	0	0		7 (B1)	STEC
GCA_003112205.1	ASM311220v1	Escherichia coli O43 str. RM10042	Plasmid	CP028121.1	NZ_CP028121.1	109466	134	0	14	14		7 (B1)	STEC
GCA_003112205.1	ASM311220v1	Escherichia coli O43 str. RM10042	Plasmid	CP028123.1	NZ_CP028123.1	8120	12	0	0	0		7 (B1)	STEC
GCA_002716885.1	ASM271688v1	Escherichia coli O91 str. RM7190	Chromosome	CP015244.1	NZ_CP015244.1	4903701	4758	0	0	38	53/64	7 (B1)	STEC
GCA_002716885.1	ASM271688v1	Escherichia coli O91 str. RM7190	Plasmid	CP015245.1	NZ_CP015245.1	8122	10	0	0	0		7 (B1)	STEC
GCA_002716885.1	ASM271688v1	Escherichia coli O91 str. RM7190	Plasmid	CP015246.1	NZ_CP015246.1	118513	130	0	0	14		7 (B1)	STEC
GCA_002215155.1	ASM221515v1	Escherichia coli PSUO103	Chromosome	CP014752.1	na	5449657	5488	0	0	-	92/113	7 (B1)
GCA_002215155.1	ASM221515v1	Escherichia coli PSUO103	Plasmid	CP014753.1	na	72996	79	0	0	-		7 (B1)
GCA_003176855.1	ASM317685v1	Escherichia coli RM10466	Chromosome	CP028381.1	na	5044460	5163	0	36	-	42/58	7 (B1)	STEC
GCA_003176855.1	ASM317685v1	Escherichia coli RM10466	Plasmid	CP028383.1	na	67750	101	0	0	-		7 (B1)	STEC
GCA_003176855.1	ASM317685v1	Escherichia coli RM10466	Plasmid	CP028382.1	na	160675	194	0	14	-		7 (B1)	STEC
GCA_003288295.1	ASM328829v1	Escherichia coli RM9131	Chromosome	CP028429.1	na	5238870	5416	0	104	-	158/173	7 (B1)	STEC
GCA_003288295.1	ASM328829v1	Escherichia coli RM9131	Plasmid	CP028431.1	na	76698	98	0	12	-		7 (B1)	STEC
GCA_003288295.1	ASM328829v1	Escherichia coli RM9131	Plasmid	CP028430.1	na	117123	136	0	7	-		7 (B1)	STEC
GCA_000801165.1	ASM80116v1	Escherichia coli RM9387	Chromosome	CP009104.1	NZ_CP009104.1	4827630	4382	0	0	13	33/43	7 (B1)	STEC
GCA_000801165.1	ASM80116v1	Escherichia coli RM9387	Plasmid	CP009105.1	NZ_CP009105.1	168318	162	0	0	11		7 (B1)	STEC
GCA_003288275.1	ASM328827v1	Escherichia coli RM9975	Chromosome	CP028432.1	na	5233637	5411	0	102	-	154/169	7 (B1)	STEC
GCA_003288275.1	ASM328827v1	Escherichia coli RM9975	Plasmid	CP028433.1	na	120253	140	0	7	-		7 (B1)	STEC
GCA_003288275.1	ASM328827v1	Escherichia coli RM9975	Plasmid	CP028434.1	na	78526	100	0	13	-		7 (B1)	STEC
GCA_001901465.1	ASM190146v1	Escherichia coli S10	Chromosome	CP010229.1	NZ_CP010229.1	4886210	4631	0	0	12	31/47	7 (B1)
GCA_001900925.1	ASM190092v1	Escherichia coli S21	Chromosome	CP010230.1	NZ_CP010230.1	4733615	4475	0	0	20	37/49	7 (B1)
GCA_001900905.1	ASM190090v1	Escherichia coli S3	Chromosome	CP010228.1	NZ_CP010228.1	4632368	4409	0	2	34	54/66	7 (B1)
GCA_001900945.1	ASM190094v1	Escherichia coli S40	Chromosome	CP010235.1	NZ_CP010235.1	5399183	5113	0	0	27	46/61	7 (B1)
GCA_001900965.1	ASM190096v1	Escherichia coli S42	Chromosome	CP010236.1	NZ_CP010236.1	4838808	4577	0	0	31	54/65	7 (B1)
GCA_001901405.1	ASM190140v1	Escherichia coli S50	Chromosome	CP010238.1	NZ_CP010238.1	4797106	4603	0	0	40	79/89	7 (B1)
GCA_001901405.1	ASM190140v1	Escherichia coli S50	Plasmid	CP010239.1	NZ_CP010239.1	184614	202	0	0	18		7 (B1)
GCA_001660565.1	ASM166056v1	Escherichia coli S51	Chromosome	CP015995.1	NZ_CP015995.1	4994918	4878	0	0	61	101/114	7 (B1)
GCA_001660565.1	ASM166056v1	Escherichia coli S51	Plasmid	CP015996.1	NZ_CP015996.1	93029	109	0	0	1		7 (B1)
GCA_001660565.1	ASM166056v1	Escherichia coli S51	Plasmid	CP015997.1	NZ_CP015997.1	98216	100	0	0	0		7 (B1)
GCA_001901445.1	ASM190144v1	Escherichia coli S56	Chromosome	CP010242.1	NZ_CP010242.1	4740150	4504	0	2	47	65/78	7 (B1)
GCA_001901445.1	ASM190144v1	Escherichia coli S56	Plasmid	CP010243.1	NZ_CP010243.1	131504	120	0	0	33		7 (B1)
GCA_001901445.1	ASM190144v1	Escherichia coli S56	Plasmid	CP010244.1	NZ_CP010244.1	113250	123	0	0	3		7 (B1)
GCA_001901445.1	ASM190144v1	Escherichia coli S56	Plasmid	CP010245.1	NZ_CP010245.1	7618	8	0	0	0		7 (B1)
GCA_003203755.1	ASM320375v1	Escherichia coli SD134209	Chromosome	CP029692.1	na	5359785	5600	0	103	-	156/170	7 (B1)	STEC
GCA_003203755.1	ASM320375v1	Escherichia coli SD134209	Plasmid	CP029690.1	na	188342	220	0	13	-		7 (B1)	STEC
GCA_003203755.1	ASM320375v1	Escherichia coli SD134209	Plasmid	CP029691.1	na	78329	100	0	12	-		7 (B1)	STEC
GCA_000010385.1	ASM1038v1	Escherichia coli SE11	Chromosome	AP009240.1	NC_011415.1	4887515	4679	0	0	27	43/59	7 (B1)
GCA_000010385.1	ASM1038v1	Escherichia coli SE11	Plasmid	AP009241.1	NC_011419.1	100021	124	0	0	2		7 (B1)
GCA_000010385.1	ASM1038v1	Escherichia coli SE11	Plasmid	AP009242.1	NC_011413.1	91158	112	0	0	1		7 (B1)
GCA_000010385.1	ASM1038v1	Escherichia coli SE11	Plasmid	AP009243.1	NC_011416.1	60555	67	0	0	6		7 (B1)
GCA_000010385.1	ASM1038v1	Escherichia coli SE11	Plasmid	AP009244.1	NC_011407.1	6929	10	0	0	0		7 (B1)
GCA_000010385.1	ASM1038v1	Escherichia coli SE11	Plasmid	AP009245.1	NC_011408.1	5366	7	0	0	0		7 (B1)
GCA_000010385.1	ASM1038v1	Escherichia coli SE11	Plasmid	AP009246.1	NC_011411.1	4082	3	0	0	0		7 (B1)
GCA_002863885.1	ASM286388v1	Escherichia coli SMN013SH2	Chromosome	CP023673.1	na	5143533	5438	0	121	-	214/228	7 (B1)	STEC
GCA_002863885.1	ASM286388v1	Escherichia coli SMN013SH2	Plasmid	CP023674.1	na	87524	96	0	9	-		7 (B1)	STEC
GCA_002863885.1	ASM286388v1	Escherichia coli SMN013SH2	Plasmid	CP023675.1	na	46664	63	0	4	-		7 (B1)	STEC
GCA_002863685.1	ASM286368v1	Escherichia coli SMN152SH1	Chromosome	CP024618.1	na	5302502	5649	0	118	-	219/238	7 (B1)	STEC
GCA_002863685.1	ASM286368v1	Escherichia coli SMN152SH1	Plasmid	CP024617.1	na	88896	106	0	11	-		7 (B1)	STEC
GCA_002863685.1	ASM286368v1	Escherichia coli SMN152SH1	Plasmid	CP024616.1	na	48983	65	0	6	-		7 (B1)	STEC
GCA_002863685.1	ASM286368v1	Escherichia coli SMN152SH1	Plasmid	CP024615.1	na	6675	14	0	0	-		7 (B1)	STEC
GCA_002863665.1	ASM286366v1	Escherichia coli SMN197SH3	Chromosome	CP024056.1	na	5267207	5606	0	123	-	219/237	7 (B1)	STEC
GCA_002863665.1	ASM286366v1	Escherichia coli SMN197SH3	Plasmid	CP024055.1	na	88839	97	0	10	-		7 (B1)	STEC
GCA_002863665.1	ASM286366v1	Escherichia coli SMN197SH3	Plasmid	CP024054.1	na	48982	64	0	6	-		7 (B1)	STEC
GCA_002863665.1	ASM286366v1	Escherichia coli SMN197SH3	Plasmid	CP024053.1	na	6675	12	0	0	-		7 (B1)	STEC
GCA_003413625.1	ASM341362v1	Escherichia coli UK_Dog_Liverpool	Chromosome	CP031653.1	na	4869482	4924	0	75	-	116/130	7 (B1)
GCA_003413625.1	ASM341362v1	Escherichia coli UK_Dog_Liverpool	Plasmid	CP031654.1	na	89643	100	0	2	-		7 (B1)
GCA_003413625.1	ASM341362v1	Escherichia coli UK_Dog_Liverpool	Plasmid	CP031657.1	na	4073	4	0	0	-		7 (B1)
GCA_003413625.1	ASM341362v1	Escherichia coli UK_Dog_Liverpool	Plasmid	CP031655.1	na	89335	113	0	6	-		7 (B1)
GCA_003413625.1	ASM341362v1	Escherichia coli UK_Dog_Liverpool	Plasmid	CP031656.1	na	59142	93	0	3	-		7 (B1)
GCA_003413625.1	ASM341362v1	Escherichia coli UK_Dog_Liverpool	Plasmid	CP031658.1	na	3174	6	0	0	-		7 (B1)
GCA_000184185.1	ASM18418v1	Escherichia coli W	Chromosome	CP002185.1	NC_017635.1	4900968	4571	0	23	24	43/58	7 (B1)
GCA_000184185.1	ASM18418v1	Escherichia coli W	Plasmid	CP002187.1	NC_017636.1	5360	14	0	0	0		7 (B1)
GCA_000184185.1	ASM18418v1	Escherichia coli W	Plasmid	CP002186.1	NC_017637.1	102536	115	0	2	2		7 (B1)
GCA_000258145.1	ASM25814v1	Escherichia coli W	Chromosome	CP002967.1	NC_017664.1	4897452	4608	0	22	25	43/58	7 (B1)
GCA_000258145.1	ASM25814v1	Escherichia coli W	Plasmid	CP002968.1	NC_017665.1	102535	111	0	1	2		7 (B1)
GCA_000258145.1	ASM25814v1	Escherichia coli W	Plasmid	CP002969.1	NC_017662.1	5360	12	0	0	0		7 (B1)
GCA_002237325.1	ASM223732v1	Escherichia coli WAT	Chromosome	CP012380.1	NZ_CP012380.1	4847481	4669	0	18	37	57/72	7 (B1)
GCA_002811555.2	ASM281155v2	Escherichia coli WCHEC025943	Chromosome	CP027205.1	na	4817065	4840	0	61	-	92/104	7 (B1)
GCA_002811555.2	ASM281155v2	Escherichia coli WCHEC025943	Plasmid	CP027199.1	na	95895	114	0	2	-		7 (B1)
GCA_002811555.2	ASM281155v2	Escherichia coli WCHEC025943	Plasmid	CP027200.1	na	75779	105	0	8	-		7 (B1)
GCA_002811555.2	ASM281155v2	Escherichia coli WCHEC025943	Plasmid	CP027201.1	na	2088	3	0	0	-		7 (B1)
GCA_002811555.2	ASM281155v2	Escherichia coli WCHEC025943	Plasmid	CP027202.1	na	265538	304	0	24	-		7 (B1)
GCA_002811555.2	ASM281155v2	Escherichia coli WCHEC025943	Plasmid	CP027203.1	na	50520	64	0	1	-		7 (B1)
GCA_002811555.2	ASM281155v2	Escherichia coli WCHEC025943	Plasmid	CP027204.1	na	45255	62	0	4	-		7 (B1)
GCA_003268695.1	ASM326869v1	Escherichia coli WCHEC035148	Chromosome	CP029369.1	na	4695840	4730	0	53	-	82/93	7 (B1)
GCA_003268695.1	ASM326869v1	Escherichia coli WCHEC035148	Plasmid	CP029366.1	na	2101	3	0	0	-		7 (B1)
GCA_003268695.1	ASM326869v1	Escherichia coli WCHEC035148	Plasmid	CP029365.1	na	89248	107	0	0	-		7 (B1)
GCA_003268695.1	ASM326869v1	Escherichia coli WCHEC035148	Plasmid	CP029367.1	na	34321	53	0	3	-		7 (B1)
GCA_003268695.1	ASM326869v1	Escherichia coli WCHEC035148	Plasmid	CP029368.1	na	122194	162	0	20	-		7 (B1)
GCA_001442495.1	ASM144249v1	Escherichia coli YD786	Chromosome	CP013112.1	NZ_CP013112.1	4863501	4645	0	0	66	104/114	7 (B1)
GCA_001027225.1	ASM102722v1	Shigella boydii ATCC 9210	Chromosome	CP011511.1	NZ_CP011511.1	4574246	4485	0	0	416	582/596	7 (B1)	shigellosis
GCA_000020185.1	ASM2018v1	Shigella boydii CDC 3083-94 BS512;	Chromosome	CP001063.1	NC_010658.1	4615997	4246	0	419	483	700/712	7 (B1)	shigellosis
GCA_000020185.1	ASM2018v1	Shigella boydii CDC 3083-94 BS512;	Plasmid	CP001062.1	NC_010660.1	210919	242	0	49	89		7 (B1)	shigellosis
GCA_000020185.1	ASM2018v1	Shigella boydii CDC 3083-94 BS512;	Plasmid	CP001059.1	NC_010657.1	33103	52	0	0	0		7 (B1)	shigellosis
GCA_000020185.1	ASM2018v1	Shigella boydii CDC 3083-94 BS512;	Plasmid	CP001060.1	NC_010659.1	5114	4	0	0	0		7 (B1)	shigellosis
GCA_000020185.1	ASM2018v1	Shigella boydii CDC 3083-94 BS512;	Plasmid	CP001058.1	NC_010656.1	2089	3	0	0	0		7 (B1)	shigellosis
GCA_000020185.1	ASM2018v1	Shigella boydii CDC 3083-94 BS512;	Plasmid	CP001061.1	NC_010672.1	7437	10	0	0	0		7 (B1)	shigellosis
GCA_000012025.1	ASM1202v1	Shigella boydii Sb227	Chromosome	CP000036.1	NC_007613.1	4519823	4142	403	0	398	581/597	7 (B1)	shigellosis
GCA_000012025.1	ASM1202v1	Shigella boydii Sb227	Plasmid	CP000037.1	NC_007608.1	126697	148	72	0	65		7 (B1)	shigellosis
GCA_000953035.1	NCTC1	Shigella flexneri	Chromosome	LM651928.1	NZ_LM651928.1	4526576	4564	0	308	297	447/459	7 (B1)	shigellosis
GCA_001578125.1	ASM157812v1	Shigella flexneri 1a 228	Chromosome	CP012735.1	NZ_CP012735.1	4698633	4613	0	0	316	464/483	7 (B1)	shigellosis
GCA_001578125.1	ASM157812v1	Shigella flexneri 1a 228	Plasmid	CP012732.1	NZ_CP012732.1	25194	19	0	0	2		7 (B1)	shigellosis
GCA_001578125.1	ASM157812v1	Shigella flexneri 1a 228	Plasmid	CP012733.1	NZ_CP012733.1	41686	55	0	0	0		7 (B1)	shigellosis
GCA_001578125.1	ASM157812v1	Shigella flexneri 1a 228	Plasmid	CP012734.1	NZ_CP012734.1	63412	65	0	0	3		7 (B1)	shigellosis
GCA_001578125.1	ASM157812v1	Shigella flexneri 1a 228	Plasmid	CP012736.1	NZ_CP012736.1	24419	24	0	0	1		7 (B1)	shigellosis
GCA_002240115.1	ASM224011v1	Shigella flexneri 1a 439	Chromosome	CP020342.1	NZ_CP020342.1	4681581	4978	0	204	311	471/490	7 (B1)	shigellosis
GCA_002240115.1	ASM224011v1	Shigella flexneri 1a 439	Plasmid	CP020343.1	NZ_CP020343.1	144194	193	0	34	61		7 (B1)	shigellosis
GCA_002240115.1	ASM224011v1	Shigella flexneri 1a 439	Plasmid	CP020344.1	NZ_CP020344.1	78308	89	0	9	9		7 (B1)	shigellosis
GCA_002240135.1	ASM224013v1	Shigella flexneri 1a 670	Chromosome	CP020086.1	NZ_CP020086.1	4623260	4929	0	201	309	450/469	7 (B1)	shigellosis
GCA_002240135.1	ASM224013v1	Shigella flexneri 1a 670	Plasmid	CP020087.1	NZ_CP020087.1	228834	300	0	48	91		7 (B1)	shigellosis
GCA_002240135.1	ASM224013v1	Shigella flexneri 1a 670	Plasmid	CP020088.1	NZ_CP020088.1	47674	54	0	2	3		7 (B1)	shigellosis
GCA_002442995.1	ASM244299v1	Shigella flexneri 1c Y394	Chromosome	CP020753.1	na	4584634	4545	0	282	-	465/481	7 (B1)	shigellosis
GCA_000022245.1	ASM2224v1	Shigella flexneri 2002017	Chromosome	CP001383.1	NC_017328.1	4650856	4375	1	51	302	445/461	7 (B1)	shigellosis
GCA_000022245.1	ASM2224v1	Shigella flexneri 2002017	Plasmid	CP001384.1	NC_017319.1	223364	302	0	25	91		7 (B1)	shigellosis
GCA_000022245.1	ASM2224v1	Shigella flexneri 2002017	Plasmid	CP001385.1	NC_017320.1	6850	11	0	0	1		7 (B1)	shigellosis
GCA_000022245.1	ASM2224v1	Shigella flexneri 2002017	Plasmid	CP001386.1	NC_017329.1	6200	8	0	0	1		7 (B1)	shigellosis
GCA_000022245.1	ASM2224v1	Shigella flexneri 2002017	Plasmid	CP001387.1	NC_017321.1	4042	4	0	0	0		7 (B1)	shigellosis
GCA_000022245.1	ASM2224v1	Shigella flexneri 2002017	Plasmid	CP001388.1	NC_017330.1	3180	6	0	0	0		7 (B1)	shigellosis
GCA_000743955.1	ASM74395v1	Shigella flexneri 2003036	Chromosome	CP004056.1	NZ_CP004056.1	4595814	4891	0	66	307	444/459	7 (B1)	shigellosis
GCA_001580175.1	ASM158017v1	Shigella flexneri 2a 981	Chromosome	CP012137.1	NZ_CP012137.1	4661157	4498	0	0	321	473/492	7 (B1)	shigellosis
GCA_001580175.1	ASM158017v1	Shigella flexneri 2a 981	Plasmid	CP012138.1	NZ_CP012138.1	144188	171	0	0	67		7 (B1)	shigellosis
GCA_001580175.1	ASM158017v1	Shigella flexneri 2a 981	Plasmid	CP012139.1	NZ_CP012139.1	86407	95	0	0	10		7 (B1)	shigellosis
GCA_000007405.1	ASM740v1	Shigella flexneri 2a str. 2457T	Chromosome	AE014073.1	NC_004741.1	4599354	4073	290	1	296	450/463	7 (B1)	shigellosis
GCA_000006925.2	ASM692v2	Shigella flexneri 2a str. 301	Chromosome	AE005674.2	NC_004337.2	4607202	4436	314	0	139	456/466	7 (B1)	shigellosis
GCA_000006925.2	ASM692v2	Shigella flexneri 2a str. 302	Plasmid	AF386526.1	NC_004851.1	221618	269	88	0	15		7 (B1)	shigellosis
GCA_001579965.1	ASM157996v1	Shigella flexneri 4c 1205	Chromosome	CP012140.1	NZ_CP012140.1	4683636	4550	0	0	340	471/490	7 (B1)	shigellosis
GCA_001579965.1	ASM157996v1	Shigella flexneri 4c 1205	Plasmid	CP012142.1	NZ_CP012142.1	222060	258	0	0	51		7 (B1)	shigellosis
GCA_001579965.1	ASM157996v1	Shigella flexneri 4c 1205	Plasmid	CP012141.1	NZ_CP012141.1	248368	268	0	0	18		7 (B1)	shigellosis
GCA_001579965.1	ASM157996v1	Shigella flexneri 4c 1205	Plasmid	CP012143.1	NZ_CP012143.1	42002	46	0	0	3		7 (B1)	shigellosis
GCA_002240075.1	ASM224007v1	Shigella flexneri 4c 1602	Chromosome	CP020336.1	NZ_CP020336.1	4661857	4951	0	199	308	450/466	7 (B1)	shigellosis
GCA_002240075.1	ASM224007v1	Shigella flexneri 4c 1602	Plasmid	CP020337.1	NZ_CP020337.1	223354	287	0	48	90		7 (B1)	shigellosis
GCA_002240075.1	ASM224007v1	Shigella flexneri 4c 1602	Plasmid	CP020338.1	NZ_CP020338.1	95633	136	0	9	12		7 (B1)	shigellosis
GCA_002240095.1	ASM224009v1	Shigella flexneri 4c 702	Chromosome	CP020339.1	NZ_CP020339.1	4646872	4925	0	195	302	455/471	7 (B1)	shigellosis
GCA_002240095.1	ASM224009v1	Shigella flexneri 4c 702	Plasmid	CP020341.1	NZ_CP020341.1	47688	55	0	2	3		7 (B1)	shigellosis
GCA_002240095.1	ASM224009v1	Shigella flexneri 4c 702	Plasmid	CP020340.1	NZ_CP020340.1	73096	118	0	6	6		7 (B1)	shigellosis
GCA_000013585.1	ASM1358v1	Shigella flexneri 5 str. 8401	Chromosome	CP000266.1	NC_008258.1	4574284	4116	277	0	274	403/414	7 (B1)	shigellosis
GCA_003855135.1	ASM385513v1	Shigella flexneri FDAARGOS_535	Chromosome	CP034060.1	na	4586233	4570	0	321	-	480/498	7 (B1)	shigellosis
GCA_003855135.1	ASM385513v1	Shigella flexneri FDAARGOS_535	Plasmid	CP034062.1	na	1538	4	0	0	-		7 (B1)	shigellosis
GCA_003855135.1	ASM385513v1	Shigella flexneri FDAARGOS_535	Plasmid	CP034059.1	na	217451	289	0	87	-		7 (B1)	shigellosis
GCA_003855135.1	ASM385513v1	Shigella flexneri FDAARGOS_535	Plasmid	CP034061.1	na	57818	78	0	0	-		7 (B1)	shigellosis
GCA_003855135.1	ASM385513v1	Shigella flexneri FDAARGOS_535	Plasmid	CP034065.1	na	2551	3	0	0	-		7 (B1)	shigellosis
GCA_003855135.1	ASM385513v1	Shigella flexneri FDAARGOS_535	Plasmid	CP034063.1	na	3920	9	0	0	-		7 (B1)	shigellosis
GCA_003855135.1	ASM385513v1	Shigella flexneri FDAARGOS_535	Plasmid	CP034064.1	na	3057	3	0	0	-		7 (B1)	shigellosis
GCA_000783735.2	ASM78373v2	Shigella flexneri FDAARGOS_74	Chromosome	CP026098.1	na	4576448	4792	0	293	-	480/496	7 (B1)	shigellosis
GCA_000783735.2	ASM78373v2	Shigella flexneri FDAARGOS_74	Plasmid	CP026099.1	na	229413	309	0	86	-		7 (B1)	shigellosis
GCA_001021855.1	ASM102185v1	Shigella flexneri G1663	Chromosome	CP007037.1	NZ_CP007037.1	4594725	4331	0	388	302	444/458	7 (B1)	shigellosis
GCA_001021855.1	ASM102185v1	Shigella flexneri G1663	Plasmid	CP007038.1	NZ_CP007038.1	222586	247	0	77	92		7 (B1)	shigellosis
GCA_000743995.1	ASM74399v1	Shigella flexneri Shi06HN006	Chromosome	CP004057.1	NZ_CP004057.1	4620903	4941	0	44	311	459/473	7 (B1)	shigellosis
GCA_002142635.1	ASM214263v1	Shigella sonnei 2015AM-1099	Chromosome	CP021144.1	NZ_CP021144.1	4935567	5308	0	298	407	382/397	7 (B1)	shigellosis
GCA_002224625.1	ASM222462v1	Shigella sonnei 2015C-3566	Chromosome	CP022457.1	NZ_CP022457.1	4893408	5264	0	296	402	370/387	7 (B1)	shigellosis
GCA_002224625.1	ASM222462v1	Shigella sonnei 2015C-3566	Plasmid	CP022458.1	NZ_CP022458.1	55820	65	0	0	0		7 (B1)	shigellosis
GCA_002224605.1	ASM222460v1	Shigella sonnei 2015C-3794	Chromosome	CP022455.1	NZ_CP022455.1	4818812	5164	0	300	414	387/402	7 (B1)	shigellosis
GCA_002224605.1	ASM222460v1	Shigella sonnei 2015C-3794	Plasmid	CP022456.1	NZ_CP022456.1	87762	112	0	2	2		7 (B1)	shigellosis
GCA_002224465.1	ASM222446v1	Shigella sonnei 2015C-3807	Chromosome	CP022459.1	na	4794648	5167	0	404	-	429/443	7 (B1)	shigellosis
GCA_002224465.1	ASM222446v1	Shigella sonnei 2015C-3807	Plasmid	CP022460.1	na	67979	100	0	8	-		7 (B1)	shigellosis
GCA_002224465.1	ASM222446v1	Shigella sonnei 2015C-3807	Plasmid	CP022461.1	na	66524	78	0	0	-		7 (B1)	shigellosis
GCA_002150905.1	ASM215090v1	Shigella sonnei 75/02	Chromosome	CP019689.1	NZ_CP019689.1	4891717	5619	0	100	404	380/396	7 (B1)	shigellosis
GCA_002150905.1	ASM215090v1	Shigella sonnei 75/02	Plasmid	CP019690.1	NZ_CP019690.1	59559	83	0	0	0		7 (B1)	shigellosis
GCA_002150905.1	ASM215090v1	Shigella sonnei 75/02	Plasmid	CP019691.1	NZ_CP019691.1	40443	47	0	0	0		7 (B1)	shigellosis
GCA_002150905.1	ASM215090v1	Shigella sonnei 75/02	Plasmid	CP019692.1	NZ_CP019692.1	6341	9	0	0	0		7 (B1)	shigellosis
GCA_002150905.1	ASM215090v1	Shigella sonnei 75/02	Plasmid	CP019693.1	NZ_CP019693.1	5114	4	0	0	0		7 (B1)	shigellosis
GCA_002150905.1	ASM215090v1	Shigella sonnei 75/02	Plasmid	CP019694.1	NZ_CP019694.1	3619	4	0	1	1		7 (B1)	shigellosis
GCA_002150905.1	ASM215090v1	Shigella sonnei 75/02	Plasmid	CP019695.1	NZ_CP019695.1	2690	4	0	0	0		7 (B1)	shigellosis
GCA_002150905.1	ASM215090v1	Shigella sonnei 75/02	Plasmid	CP019696.1	NZ_CP019696.1	214565	317	0	37	81		7 (B1)	shigellosis
GCA_003265245.1	ASM326524v1	Shigella sonnei 866	Chromosome	CP022672.1	na	4849628	5177	0	421	-	419/435	7 (B1)	shigellosis
GCA_003265245.1	ASM326524v1	Shigella sonnei 866	Plasmid	CP022673.1	na	113079	148	0	6	-		7 (B1)	shigellosis
GCA_002442535.1	ASM244253v1	Shigella sonnei CFSAN030807	Chromosome	CP023645.1	na	4813450	5158	0	405	-	384/397	7 (B1)	shigellosis
GCA_002442535.1	ASM244253v1	Shigella sonnei CFSAN030807	Plasmid	CP023649.1	na	7098	9	0	0	-		7 (B1)	shigellosis
GCA_002442535.1	ASM244253v1	Shigella sonnei CFSAN030807	Plasmid	CP023650.1	na	5153	8	0	0	-		7 (B1)	shigellosis
GCA_002442535.1	ASM244253v1	Shigella sonnei CFSAN030807	Plasmid	CP023651.1	na	5114	4	0	0	-		7 (B1)	shigellosis
GCA_002442535.1	ASM244253v1	Shigella sonnei CFSAN030807	Plasmid	CP023652.1	na	4238	6	0	0	-		7 (B1)	shigellosis
GCA_002442535.1	ASM244253v1	Shigella sonnei CFSAN030807	Plasmid	CP023653.1	na	2690	4	0	0	-		7 (B1)	shigellosis
GCA_002442535.1	ASM244253v1	Shigella sonnei CFSAN030807	Plasmid	CP023646.1	na	214673	277	0	90	-		7 (B1)	shigellosis
GCA_002442535.1	ASM244253v1	Shigella sonnei CFSAN030807	Plasmid	CP023647.1	na	8401	13	0	1	-		7 (B1)	shigellosis
GCA_002442535.1	ASM244253v1	Shigella sonnei CFSAN030807	Plasmid	CP023648.1	na	2136	3	0	0	-		7 (B1)	shigellosis
GCA_003855115.1	ASM385511v1	Shigella sonnei FDAARGOS_524	Chromosome	CP034067.1	na	4828074	4805	0	416	-	400/415	7 (B1)	shigellosis
GCA_003855115.1	ASM385511v1	Shigella sonnei FDAARGOS_524	Plasmid	CP034066.1	na	109082	132	0	0	-		7 (B1)	shigellosis
GCA_003855115.1	ASM385511v1	Shigella sonnei FDAARGOS_524	Plasmid	CP034068.1	na	8401	13	0	1	-		7 (B1)	shigellosis
GCA_003855115.1	ASM385511v1	Shigella sonnei FDAARGOS_524	Plasmid	CP034069.1	na	5034	9	0	0	-		7 (B1)	shigellosis
GCA_003855115.1	ASM385511v1	Shigella sonnei FDAARGOS_524	Plasmid	CP034070.1	na	2504	3	0	0	-		7 (B1)	shigellosis
GCA_001558295.2	ASM155829v2	Shigella sonnei FDAARGOS_90	Chromosome	CP014099.2	na	4878943	5257	0	421	-	402/418	7 (B1)	shigellosis
GCA_001558295.2	ASM155829v2	Shigella sonnei FDAARGOS_90	Plasmid	CP014096.2	na	82828	115	0	0	-		7 (B1)	shigellosis
GCA_001558295.2	ASM155829v2	Shigella sonnei FDAARGOS_90	Plasmid	CP014101.1	na	8420	12	0	1	-		7 (B1)	shigellosis
GCA_001558295.2	ASM155829v2	Shigella sonnei FDAARGOS_90	Plasmid	CP014097.2	na	1587	2	0	1	-		7 (B1)	shigellosis
GCA_001558295.2	ASM155829v2	Shigella sonnei FDAARGOS_90	Plasmid	CP014098.1	na	8141	13	0	0	-		7 (B1)	shigellosis
GCA_001558295.2	ASM155829v2	Shigella sonnei FDAARGOS_90	Plasmid	CP014100.1	na	8421	13	0	1	-		7 (B1)	shigellosis
GCA_001518855.1	ASM151885v1	Shigella sonnei FORC_011	Chromosome	CP010829.1	NZ_CP010829.1	4824850	4757	0	13	404	380/395	7 (B1)	shigellosis
GCA_001518855.1	ASM151885v1	Shigella sonnei FORC_011	Plasmid	CP010832.1	NZ_CP010832.1	8405	10	0	0	0		7 (B1)	shigellosis
GCA_001518855.1	ASM151885v1	Shigella sonnei FORC_011	Plasmid	CP010830.1	NZ_CP010830.1	215551	278	0	0	81		7 (B1)	shigellosis
GCA_001518855.1	ASM151885v1	Shigella sonnei FORC_011	Plasmid	CP010831.1	NZ_CP010831.1	83905	85	0	0	0		7 (B1)	shigellosis
GCA_000092525.1	ASM9252v1	Shigella sonnei Ss046	Chromosome	CP000038.1	NC_007384.1	4825265	4224	394	1	403	381/396	7 (B1)	shigellosis
GCA_000092525.1	ASM9252v1	Shigella sonnei Ss046	Plasmid	CP000039.1	NC_007385.1	214396	238	97	1	81		7 (B1)	shigellosis
GCA_000092525.1	ASM9252v1	Shigella sonnei Ss046	Plasmid	CP000641.1	NC_009345.1	8401	5	0	0	0		7 (B1)	shigellosis
GCA_000092525.1	ASM9252v1	Shigella sonnei Ss046	Plasmid	CP000643.1	NC_009347.1	2101	1	0	0	0		7 (B1)	shigellosis
GCA_000092525.1	ASM9252v1	Shigella sonnei Ss046	Plasmid	CP000642.1	NC_009346.1	5153	8	0	0	0		7 (B1)	shigellosis
