# Supplementary material for: High Rates of Genome Rearrangements and Pathogenicity of Shigella spp
Source: Front Microbiol. 2021 Apr 12;12:628622. doi: 10.3389/fmicb.2021.628622 (PMC8072062; doi:10.3389/fmicb.2021.628622)
Supplement: Supplementary Table 2 — Coordinates of synteny blocks. [file Data_Sheet_2.CSV]

>3642
GCA_001900535.1.1:3777319-3780678 +
GCA_001900535.1.1:3986875-3990234 +
>3641
GCA_001900535.1.1:3142780-3143905 +
GCA_001900535.1.1:3782259-3783384 -
>3640
GCA_001677475.1.1:2048157-2052636 +
GCA_001900535.1.1:2949525-2953951 -
>3639
GCA_001677475.1.1:1812744-1819475 +
GCA_001677475.1.1:1949256-1955771 +
>3638
GCA_001677475.1.1:1802393-1811857 +
GCA_001677475.1.1:1938889-1948351 +
>3637
GCA_001677475.1.1:1796510-1802117 +
GCA_001677475.1.1:1933006-1938613 +
>3636
GCA_001660585.1.1:3046495-3049593 +
GCA_001900535.1.1:1251087-1254136 -
GCA_001900535.1.1:1297338-1300395 +
>3635
GCA_001660585.1.1:3009525-3010661 +
GCA_001900535.1.1:5325185-5326321 +
>3634
GCA_001660585.1.1:7959-9114 +
GCA_001660585.1.1:15693-16848 +
>3633
GCA_001900655.1.1:4747280-4748380 +
GCA_001900655.1.1:4766805-4767905 -
>3632
GCA_001900655.1.1:4732741-4736701 +
GCA_001677475.1.1:1837201-1841144 +
>3631
GCA_002803805.2.1:4054379-4063377 +
GCA_002803805.2.1:4103882-4112880 +
>3630
GCA_002803805.2.1:4052432-4054273 +
GCA_002803805.2.1:4101935-4103776 +
>3629
GCA_001900715.1.1:2686961-2692675 +
GCA_001900655.1.1:2519235-2524949 +
>3628
GCA_001900715.1.1:1907570-1908645 +
GCA_001900655.1.1:1735204-1736279 +
>3627
GCA_001900715.1.1:1901811-1906103 +
GCA_001900655.1.1:1729445-1733737 +
>3626
GCA_001900715.1.1:855413-856943 +
GCA_001900655.1.1:682878-684408 +
>3625
GCA_001888075.1.1:773995-775230 +
GCA_001900535.1.1:5288060-5289288 -
>3624
GCA_000017765.1.1:2069665-2074203 +
GCA_002803805.2.1:4384028-4388565 -
>3623
GCA_001021615.1.1:4099661-4101064 +
GCA_001678965.1.1:294232-295630 +
GCA_001660585.1.1:3687695-3689097 -
>3622
GCA_001021615.1.1:310185-311602 +
GCA_001888075.1.1:3986994-3988422 -
>3621
GCA_001679985.1.1:467136-468600 +
GCA_001900715.1.1:1906105-1907569 -
GCA_001900655.1.1:1733739-1735203 -
>3620
GCA_000819645.1.1:2456359-2458476 +
GCA_001901465.1.1:3388628-3390745 -
>3619
GCA_003043915.1.1:648567-651433 +
GCA_000025745.1.1:4930911-4933780 +
>3618
GCA_002968715.1.1:4394321-4396795 +
GCA_001900455.1.1:472275-474749 +
>3617
GCA_002009315.1.1:207723-209254 +
GCA_002009315.1.1:1601452-1602984 +
GCA_002009315.1.1:2173812-2175342 -
GCA_002009315.1.1:2644296-2645829 +
GCA_002009315.1.1:3149398-3150931 -
GCA_002009315.1.1:3212220-3213788 +
GCA_002009315.1.1:4686806-4688338 -
>3616
GCA_003044015.1.1:3963089-3969755 +
GCA_003043915.1.1:3885881-3892547 +
>3615
GCA_003044015.1.1:3946983-3950480 +
GCA_003043915.1.1:3869773-3873270 +
>3614
GCA_003044015.1.1:2105408-2112371 +
GCA_003043915.1.1:2041808-2048771 +
>3613
GCA_003044015.1.1:2091572-2096135 +
GCA_003043915.1.1:2027973-2032535 +
>3612
GCA_003044015.1.1:2084160-2090402 +
GCA_003043915.1.1:2020554-2026797 +
>3611
GCA_003044015.1.1:630099-634629 +
GCA_003043915.1.1:661500-666031 +
>3610
GCA_001900555.1.1:3632593-3633595 +
GCA_001900535.1.1:1441753-1442756 -
>3609
GCA_001900555.1.1:3629737-3632085 +
GCA_001900535.1.1:1443264-1445611 -
>3608
GCA_001900555.1.1:2771410-2777706 +
GCA_000831565.1.1:2190217-2196513 +
>3607
GCA_001900555.1.1:1956983-1958068 +
GCA_000819645.1.1:1505661-1506746 +
GCA_002803805.2.1:20067-21148 -
>3606
GCA_001900555.1.1:1955215-1956966 +
GCA_000819645.1.1:1503891-1505643 +
GCA_002803805.2.1:22368-24120 -
>3605
GCA_003410275.1.1:3996572-4006776 +
GCA_001677475.1.1:1057691-1067893 -
>3604
GCA_001420955.1.1:3553552-3556056 +
GCA_002009315.1.1:4756574-4759077 -
>3603
GCA_003111785.1.1:2073281-2074513 +
GCA_001900555.1.1:3627405-3628637 +
GCA_001900535.1.1:1446711-1447944 -
>3602
GCA_900184875.1.1:1717290-1721914 +
GCA_002968715.1.1:3844885-3849509 +
>3601
GCA_900184875.1.1:1714084-1715525 +
GCA_002968715.1.1:3841690-3843120 +
>3600
GCA_003355175.1.1:4043243-4047114 +
GCA_001900555.1.1:1820361-1824229 +
GCA_002803805.2.1:156835-160703 -
>3599
GCA_003355175.1.1:2546480-2547973 +
GCA_000245515.1.1:5121030-5122520 +
>3598
GCA_001900695.1.1:3896399-3899569 +
GCA_001678965.1.1:2642593-2645785 -
>3597
GCA_001900695.1.1:1599584-1607662 +
GCA_001901465.1.1:1090004-1098082 +
>3596
GCA_003288415.1.1:1755894-1764634 +
GCA_001900475.1.1:2037277-2046017 -
>3595
GCA_002180215.1.1:1754030-1756626 +
GCA_002192295.1.1:619786-622382 -
>3594
GCA_002105735.1.1:3812539-3815016 +
GCA_000831565.1.1:299953-302431 -
>3593
GCA_002105735.1.1:3805463-3808681 +
GCA_000831565.1.1:306288-309505 -
>3592
GCA_002105735.1.1:3799610-3804821 +
GCA_000831565.1.1:310147-315359 -
>3591
GCA_002105735.1.1:3796571-3799218 +
GCA_000831565.1.1:315752-318399 -
GCA_001900455.1.1:4207088-4209735 -
>3590
GCA_002105735.1.1:876312-877760 +
GCA_002192275.1.1:1242425-1243872 -
>3589
GCA_003254065.1.1:2931830-2934364 +
GCA_002903125.1.1:4664467-4667001 -
GCA_002860105.1.1:1815477-1818011 -
GCA_002870165.1.1:1826165-1828699 -
>3588
GCA_003254065.1.1:2921117-2931262 +
GCA_002903125.1.1:4667570-4677716 -
GCA_002860105.1.1:1818580-1828726 -
GCA_002870165.1.1:1829268-1839413 -
>3587
GCA_003254065.1.1:2913263-2914783 +
GCA_002903125.1.1:4684049-4685571 -
GCA_002860105.1.1:1835059-1836581 -
GCA_002870165.1.1:1845746-1847268 -
>3586
GCA_003254065.1.1:2830173-2837708 +
GCA_002860105.1.1:1891830-1899366 -
GCA_002870165.1.1:1922822-1930358 -
>3585
GCA_002077195.1.1:3155712-3157909 +
GCA_002237305.1.1:4670010-4672206 -
>3584
GCA_002310575.1.1:4674404-4677059 +
GCA_003491265.1.1:844693-847442 -
>3583
GCA_002163955.1.1:21542-23562 +
GCA_002163955.1.1:4696155-4698175 +
GCA_001678965.1.1:976272-978292 -
>3582
GCA_001900885.1.1:4412052-4415066 +
GCA_001900795.1.1:3214652-3217666 +
GCA_001900925.1.1:313292-316306 -
>3581
GCA_001900885.1.1:4403301-4406623 +
GCA_001900925.1.1:321735-325057 -
>3580
GCA_001900885.1.1:4393814-4395587 +
GCA_001900925.1.1:332771-334544 -
>3579
GCA_001900885.1.1:2500099-2504044 +
GCA_001900925.1.1:2224315-2228260 -
>3578
GCA_002302315.1.1:4903176-4906963 +
GCA_000026265.1.1:4576657-4580443 -
>3577
GCA_002302315.1.1:4897536-4902641 +
GCA_000245515.1.1:5106868-5111973 -
>3576
GCA_002302315.1.1:4882081-4887612 +
GCA_000026265.1.1:4590853-4596374 -
>3575
GCA_002302315.1.1:4492697-4494473 +
GCA_000819645.1.1:2439058-2440822 -
>3574
GCA_002302315.1.1:307132-308677 +
GCA_003355175.1.1:2967014-2968559 +
>3573
GCA_001280345.1.1:3913233-3915959 +
GCA_002142715.1.1:4294122-4296836 -
>3572
GCA_001901185.1.1:913805-925138 +
GCA_002855415.1.1:1836831-1848163 -
>3571
GCA_001021635.2.1:2238905-2242239 +
GCA_002009315.1.1:3150932-3154265 +
>3570
GCA_001007915.1.1:4703499-4704738 +
GCA_001900535.1.1:3536847-3538124 -
>3569
GCA_001007915.1.1:2738899-2740621 +
GCA_003122105.1.1:3761891-3763629 -
>3568
GCA_001007915.1.1:530348-540965 +
GCA_001007915.1.1:4686844-4697459 +
>3567
GCA_001007915.1.1:524475-526957 +
GCA_001007915.1.1:4680972-4683454 +
>3566
GCA_000725265.1.1:2458828-2461581 +
GCA_001886935.1.1:4240910-4243663 +
>3565
GCA_000725265.1.1:1308082-1311387 +
GCA_002302315.1.1:2384928-2388262 +
>3564
GCA_000725265.1.1:307939-310235 +
GCA_002803805.2.1:165522-167819 -
>3563
GCA_003073875.1.1:1904510-1908434 +
GCA_001007915.1.1:2734995-2738898 -
GCA_003122105.1.1:3763631-3767569 +
GCA_002999075.1.1:1907411-1911335 +
>3562
GCA_002302335.1.1:3539968-3541051 +
GCA_001280345.1.1:663200-664283 -
GCA_001677475.1.1:3969502-3970585 +
>3561
GCA_001735705.1.1:611264-614001 +
GCA_000725265.1.1:2461979-2464716 -
GCA_001886935.1.1:4244061-4246797 -
>3560
GCA_001280325.1.1:4783284-4784452 +
GCA_002142715.1.1:3259612-3260779 -
GCA_001678965.1.1:2625338-2626505 +
>3559
GCA_001280325.1.1:3225641-3226696 +
GCA_000725265.1.1:1821444-1822498 -
GCA_002105735.1.1:1715336-1716383 -
>3558
GCA_001280325.1.1:1938412-1939530 +
GCA_002302315.1.1:2223729-2224846 -
>3557
GCA_001280325.1.1:1932610-1935122 +
GCA_002302315.1.1:2228136-2230652 -
>3556
GCA_001280325.1.1:1930281-1932442 +
GCA_002302315.1.1:2230820-2232980 -
>3555
GCA_001280325.1.1:1924194-1927568 +
GCA_002302315.1.1:2235694-2239068 -
>3554
GCA_001280325.1.1:1921996-1923034 +
GCA_002302315.1.1:2240227-2241265 -
>3553
GCA_001280325.1.1:1918702-1920924 +
GCA_002302315.1.1:2242336-2244559 -
>3552
GCA_001280325.1.1:1917266-1918488 +
GCA_002302315.1.1:2244772-2245994 -
>3551
GCA_001280325.1.1:1915828-1916964 +
GCA_002302315.1.1:2246296-2247432 -
>3550
GCA_001900295.1.1:4511262-4515375 +
GCA_002012045.1.1:4625685-4629798 -
>3549
GCA_001900295.1.1:4505970-4508615 +
GCA_002012045.1.1:4632445-4635091 -
>3548
GCA_001900295.1.1:3777402-3781313 +
GCA_002012045.1.1:1379004-1382915 +
>3547
GCA_001900295.1.1:2457145-2459997 +
GCA_002012045.1.1:15453-18305 +
>3546
GCA_001900295.1.1:2417064-2418409 +
GCA_002012045.1.1:1768029-1769374 -
>3545
GCA_002310715.1.1:2838177-2840187 +
GCA_000017765.1.1:2173670-2175680 +
>3544
GCA_002310715.1.1:2827777-2837847 +
GCA_000017765.1.1:2163270-2173340 +
>3543
GCA_003031225.1.1:3038977-3040264 +
GCA_002105735.1.1:1391288-1392611 +
>3542
GCA_003031225.1.1:691587-694382 +
GCA_003111785.1.1:4050229-4053024 -
>3541
GCA_001660565.1.1:3789677-3790897 +
GCA_001280345.1.1:3951352-3952572 +
GCA_003044015.1.1:1057319-1058539 -
>3540
GCA_001660565.1.1:3784961-3786151 +
GCA_001280345.1.1:3946636-3947826 +
GCA_001900555.1.1:1047060-1048250 -
GCA_003044015.1.1:1062066-1063256 -
>3539
GCA_002796585.1.1:2339193-2340455 +
GCA_002310635.1.1:1241903-1243166 -
GCA_002215095.1.1:1957264-1958527 -
GCA_001660585.1.1:1379723-1380985 +
>3538
GCA_001027225.1.1:673621-674993 +
GCA_001007915.1.1:528974-530347 -
GCA_001007915.1.1:4685471-4686843 -
>3537
GCA_000026285.2.1:2830962-2832351 +
GCA_003020885.1.1:2873078-2874467 +
>3536
GCA_000026285.2.1:2810813-2812864 +
GCA_003020885.1.1:2852929-2854980 +
>3535
GCA_000026285.2.1:2184184-2185599 +
GCA_002310575.1.1:2039492-2040907 -
GCA_003020885.1.1:2223898-2225313 +
>3534
GCA_001677515.1.1:3415012-3417561 +
GCA_003491265.1.1:4482048-4484606 +
>3533
GCA_001677515.1.1:2392904-2393911 +
GCA_001900535.1.1:3544112-3545120 -
>3532
GCA_001901365.1.1:1951559-1955044 +
GCA_002310715.1.1:3374453-3377938 +
>3531
GCA_001901365.1.1:1938327-1942831 +
GCA_002310715.1.1:3361221-3365725 +
>3530
GCA_001900515.1.1:5084445-5087608 +
GCA_001901425.1.1:3385102-3388265 +
>3529
GCA_001900515.1.1:4119503-4121812 +
GCA_001901425.1.1:4316153-4318463 -
>3528
GCA_001900515.1.1:3824257-3827338 +
GCA_001901425.1.1:4610603-4613684 -
>3527
GCA_001900515.1.1:3701631-3704418 +
GCA_001901425.1.1:4733524-4736311 -
GCA_003112205.1.1:2810501-2813253 -
>3526
GCA_001900515.1.1:3698455-3701629 +
GCA_001901425.1.1:4736312-4739487 -
>3525
GCA_001900515.1.1:3696885-3698204 +
GCA_001901425.1.1:4739737-4741056 -
>3524
GCA_001900515.1.1:3263649-3267831 +
GCA_001901425.1.1:3826889-3831071 -
>3523
GCA_001900615.1.1:3222731-3224153 +
GCA_001679985.1.1:4600318-4601741 -
>3522
GCA_001900615.1.1:235376-237089 +
GCA_001678925.1.1:4653505-4655219 -
GCA_001900455.1.1:2956712-2958425 +
>3521
GCA_001644725.1.1:4781921-4783693 +
GCA_002944935.1.1:4436401-4438150 -
>3520
GCA_001542675.2.1:1825757-1826938 +
GCA_000026285.2.1:571731-572913 +
GCA_001007915.1.1:20687-21872 -
GCA_002944935.1.1:1556891-1558072 -
GCA_003020885.1.1:571425-572607 +
>3519
GCA_001542675.2.1:770998-773209 +
GCA_001007915.1.1:2744680-2746914 -
GCA_003112205.1.1:4951371-4953605 -
>3518
GCA_900186905.1.1:2330310-2331411 +
GCA_001901365.1.1:863919-865022 -
GCA_002079225.1.1:2331238-2332339 +
GCA_002855415.1.1:2490631-2491732 +
GCA_002761835.1.1:2326827-2327928 +
>3517
GCA_900186905.1.1:1791105-1797392 +
GCA_002079225.1.1:1790810-1797097 +
GCA_002761835.1.1:1791966-1798253 +
>3516
GCA_900186905.1.1:925969-927273 +
GCA_002079225.1.1:925675-926979 +
GCA_002761835.1.1:927224-928528 +
>3515
GCA_001901025.1.1:4001507-4003653 +
GCA_001901045.1.1:929201-931347 -
GCA_002012105.1.1:3027041-3029184 -
>3514
GCA_001901025.1.1:4000230-4001506 +
GCA_001901045.1.1:931349-932625 -
GCA_001280345.1.1:3911939-3913216 -
GCA_002012105.1.1:3029186-3030462 -
>3513
GCA_001901025.1.1:3988450-3992150 +
GCA_001901045.1.1:940531-944404 -
GCA_002012105.1.1:3038362-3042235 -
>3512
GCA_001901025.1.1:930245-938562 +
GCA_001901045.1.1:3993574-4001891 -
>3511
GCA_001901025.1.1:839335-841145 +
GCA_001901045.1.1:4090992-4092802 -
GCA_001660565.1.1:2834805-2836615 +
GCA_001888075.1.1:3995672-3997482 +
>3510
GCA_001901025.1.1:821849-823786 +
GCA_001901045.1.1:4108350-4110287 -
>3509
GCA_002787645.1.1:3643457-3645348 +
GCA_002302335.1.1:2909472-2911363 +
>3508
GCA_001900835.1.1:86599-88650 +
GCA_002142715.1.1:4265141-4267191 -
>3507
GCA_003325975.1.1:3222013-3224768 +
GCA_001900555.1.1:2716969-2719724 +
>3506
GCA_003336405.1.1:502470-510790 +
GCA_000026285.2.1:2101373-2109693 +
GCA_003020885.1.1:2141087-2149407 +
>3505
GCA_003336405.1.1:385762-387064 +
GCA_002012045.1.1:896478-897780 +
>3504
GCA_000010385.1.1:4777574-4780235 +
GCA_002310555.1.1:4186468-4189129 -
>3503
GCA_000010385.1.1:4771876-4774030 +
GCA_002310555.1.1:4192673-4194827 -
>3502
GCA_001566615.1.1:4768888-4770510 +
GCA_003571785.1.1:748309-749931 +
>3501
GCA_001566615.1.1:2932165-2937028 +
GCA_001683435.1.1:1265336-1270199 +
>3500
GCA_001566615.1.1:2276138-2277243 +
GCA_001577325.1.1:2247148-2248253 +
>3499
GCA_001566615.1.1:2247190-2250012 +
GCA_001577325.1.1:2218200-2221022 +
>3498
GCA_001566615.1.1:953840-954881 +
GCA_001577325.1.1:953731-954772 +
>3497
GCA_001566615.1.1:948410-952781 +
GCA_001577325.1.1:948301-952672 +
>3496
GCA_900474445.1.1:1836793-1842643 +
GCA_001901005.1.1:1923826-1929660 -
>3495
GCA_900474445.1.1:1166317-1167399 +
GCA_002105735.1.1:63877-64963 +
>3494
GCA_001515725.1.1:3190081-3191465 +
GCA_001051135.1.1:3216096-3217480 +
GCA_001900535.1.1:1249221-1250605 +
GCA_001900535.1.1:1300877-1302262 -
>3493
GCA_002214205.1.1:1932400-1933863 +
GCA_001675145.1.1:2698862-2700325 -
>3492
GCA_003204155.1.1:796762-797808 +
GCA_001675145.1.1:2702651-2703687 +
>3491
GCA_003204155.1.1:612976-615298 +
GCA_001678925.1.1:1252532-1254855 -
>3490
GCA_003204155.1.1:608709-612627 +
GCA_001678925.1.1:1255204-1259103 -
>3489
GCA_003204155.1.1:601419-603234 +
GCA_001663475.1.1:4045945-4047745 +
>3488
GCA_003204155.1.1:592306-593634 +
GCA_001678925.1.1:1260793-1262120 -
>3487
GCA_000019385.1.1:3755809-3756983 +
GCA_003591595.1.1:3755794-3756968 +
>3486
GCA_000019385.1.1:3750143-3752663 +
GCA_003591595.1.1:3750128-3752648 +
>3485
GCA_000019385.1.1:3475630-3491507 +
GCA_001660565.1.1:3740566-3756443 +
GCA_003591595.1.1:3475615-3491492 +
>3484
GCA_000019385.1.1:3046508-3048473 +
GCA_003591595.1.1:3046493-3048458 +
GCA_002855415.1.1:3302427-3304387 +
>3483
GCA_000019385.1.1:3036517-3038472 +
GCA_003591595.1.1:3036508-3038461 +
>3482
GCA_000019385.1.1:1793033-1794110 +
GCA_003591595.1.1:1793030-1794107 +
>3481
GCA_000019385.1.1:1784666-1792560 +
GCA_003591595.1.1:1784663-1792557 +
>3480
GCA_000019385.1.1:1348480-1350418 +
GCA_003591595.1.1:1348477-1350415 +
>3479
GCA_000019385.1.1:1153652-1155896 +
GCA_003591595.1.1:1153649-1155893 +
>3478
GCA_000019385.1.1:52194-54211 +
GCA_002302315.1.1:4180590-4182607 -
GCA_003591595.1.1:52194-54211 +
>3477
GCA_000148365.1.1:376908-379228 +
GCA_003336405.1.1:3370728-3373048 +
GCA_001901125.1.1:3530656-3532976 +
GCA_002803805.2.1:1238661-1240980 -
>3476
GCA_002811555.2.1:4314841-4318178 +
GCA_002357895.1.1:3319534-3322873 +
>3475
GCA_002953435.1.1:1566476-1568193 +
GCA_002237325.1.1:2961991-2963708 +
>3474
GCA_002953435.1.1:715131-717282 +
GCA_003325975.1.1:2736778-2738929 +
>3473
GCA_003030245.1.1:534171-536736 +
GCA_000148365.1.1:4152998-4155564 -
>3472
GCA_001900435.1.1:3943784-3952858 +
GCA_001900415.1.1:2237013-2246088 -
>3471
GCA_001900435.1.1:3941132-3943123 +
GCA_001900415.1.1:2246749-2248739 -
>3470
GCA_001900435.1.1:3931913-3939343 +
GCA_001900415.1.1:2250528-2257958 -
>3469
GCA_001900435.1.1:2936978-2939456 +
GCA_001900415.1.1:3250571-3253048 -
>3468
GCA_001900435.1.1:2925265-2933873 +
GCA_001900415.1.1:3256154-3264762 -
>3467
GCA_001900435.1.1:2910347-2916440 +
GCA_001900415.1.1:3273586-3279679 -
>3466
GCA_001900435.1.1:2908019-2910081 +
GCA_001900415.1.1:3279945-3282007 -
>3465
GCA_001900435.1.1:2847000-2848090 +
GCA_001900415.1.1:3342114-3343204 -
>3464
GCA_001900435.1.1:2841888-2843578 +
GCA_001900415.1.1:3346626-3348316 -
>3463
GCA_001900435.1.1:2839992-2841768 +
GCA_001900415.1.1:3348437-3350212 -
>3462
GCA_001900435.1.1:2485239-2487539 +
GCA_001900415.1.1:3702666-3704967 -
>3461
GCA_001900435.1.1:2056724-2060596 +
GCA_000019385.1.1:1832202-1836074 +
GCA_003031225.1.1:3631808-3635680 +
GCA_001735705.1.1:2784559-2788429 -
GCA_001900415.1.1:4129994-4133867 -
GCA_003591595.1.1:1832199-1836071 +
GCA_001900455.1.1:4765106-4768978 +
>3460
GCA_001900435.1.1:1636730-1638601 +
GCA_001900415.1.1:4551989-4553859 -
>3459
GCA_001900435.1.1:1320416-1322170 +
GCA_001900415.1.1:35190-36944 -
>3458
GCA_001900435.1.1:227323-235095 +
GCA_001900415.1.1:1122234-1130006 -
>3457
GCA_001900735.1.1:714065-717338 +
GCA_001900735.1.1:4945659-4948932 +
GCA_002893905.2.1:2691504-2694777 +
>3456
GCA_001900735.1.1:709899-712514 +
GCA_001900735.1.1:4941493-4944108 +
GCA_002893905.2.1:2687157-2689772 +
>3455
GCA_001900905.1.1:3457518-3461809 +
GCA_001900715.1.1:851033-855324 -
GCA_001900655.1.1:678498-682789 -
>3454
GCA_001900905.1.1:2004279-2008323 +
GCA_000010385.1.1:1487126-1491170 -
GCA_001900715.1.1:2018956-2023000 -
GCA_001900655.1.1:1846591-1850635 -
>3453
GCA_001900905.1.1:1325022-1326280 +
GCA_001900885.1.1:3157887-3159145 +
GCA_001900925.1.1:1569213-1570472 -
GCA_001900715.1.1:2710136-2711384 -
GCA_001900655.1.1:2542409-2543657 -
>3452
GCA_001900905.1.1:1314133-1321208 +
GCA_001900885.1.1:3146998-3154073 +
GCA_001900925.1.1:1574286-1581360 -
GCA_001900715.1.1:2715198-2722273 -
GCA_001900655.1.1:2547471-2554546 -
>3451
GCA_001900905.1.1:712500-714594 +
GCA_002012045.1.1:1681763-1683856 -
>3450
GCA_002854065.1.1:4427847-4430783 +
GCA_002077195.1.1:3159636-3162572 -
>3449
GCA_002854065.1.1:3982112-3983152 +
GCA_001679985.1.1:4848405-4849444 -
>3448
GCA_002854065.1.1:3976056-3978488 +
GCA_001679985.1.1:4851096-4853528 -
>3447
GCA_002854065.1.1:672962-675888 +
GCA_000010385.1.1:315505-318419 +
>3446
GCA_002854065.1.1:668065-672513 +
GCA_000010385.1.1:310615-315056 +
>3445
GCA_002854065.1.1:37720-39121 +
GCA_001677475.1.1:4659954-4661355 -
>3444
GCA_003095635.1.1:400921-402865 +
GCA_000819645.1.1:571906-573861 -
>3443
GCA_002863845.1.1:3784591-3788111 +
GCA_002310635.1.1:3920241-3923758 +
>3442
GCA_002863845.1.1:3777855-3782336 +
GCA_002215095.1.1:4659282-4663637 +
GCA_002944935.1.1:4393266-4397742 -
GCA_001660585.1.1:3627834-3632190 -
>3441
GCA_002863845.1.1:3010380-3011764 +
GCA_001051135.1.1:2508011-2509394 +
GCA_002163955.1.1:19540-20935 +
GCA_002163955.1.1:4694153-4695548 +
GCA_002009315.1.1:4474685-4476080 +
GCA_000017765.1.1:327077-328458 -
GCA_000026245.1.1:2671617-2673001 +
>3440
GCA_002863845.1.1:2832061-2840351 +
GCA_003336405.1.1:4304915-4313211 -
GCA_001901025.1.1:4932859-4941155 -
GCA_001901045.1.1:4932137-4940433 +
GCA_001901185.1.1:4898106-4906402 -
GCA_001901185.1.1:5094257-5102553 -
>3439
GCA_002237285.1.1:4373985-4375408 +
GCA_003355175.1.1:2529463-2530884 -
GCA_000245515.1.1:5104888-5106310 -
>3438
GCA_002237285.1.1:4362859-4365094 +
GCA_002302315.1.1:4887613-4889836 +
>3437
GCA_002237285.1.1:2546655-2547809 +
GCA_002237285.1.1:4885936-4887091 -
>3436
GCA_002237285.1.1:2381119-2382931 +
GCA_000183345.1.1:1626915-1628727 -
>3435
GCA_002237285.1.1:2132091-2133560 +
GCA_002855415.1.1:2151768-2153237 +
>3434
GCA_002237285.1.1:1832306-1838352 +
GCA_002310635.1.1:2055053-2061099 +
>3433
GCA_002237285.1.1:1156697-1158507 +
GCA_900474445.1.1:1160461-1162271 +
>3432
GCA_000967155.1.1:2090889-2092388 +
GCA_002393465.1.1:1370185-1371685 -
GCA_002393365.1.1:765413-766912 +
GCA_000299455.1.1:2358256-2359756 -
>3431
GCA_000967155.1.1:319266-321921 +
GCA_002393365.1.1:4271129-4273784 +
GCA_000299455.1.1:4128625-4131280 -
GCA_000026245.1.1:308981-311636 +
>3430
GCA_000967155.1.1:312919-315345 +
GCA_002393365.1.1:4264782-4267208 +
GCA_000299455.1.1:4135201-4137626 -
GCA_000026245.1.1:302634-305060 +
>3429
GCA_002948655.1.1:1044447-1048359 +
GCA_002302335.1.1:599496-603407 +
>3428
GCA_002948655.1.1:40542-41621 +
GCA_002854065.1.1:1032203-1033287 +
>3427
GCA_003402955.1.1:4133342-4134511 +
GCA_001542675.2.1:762121-763294 +
GCA_001677515.1.1:3406040-3407211 -
>3426
GCA_003402955.1.1:3805624-3806862 +
GCA_002237325.1.1:2913822-2915071 +
GCA_001677475.1.1:3405937-3407175 +
GCA_001900535.1.1:1693288-1694526 -
>3425
GCA_003402955.1.1:3792222-3794609 +
GCA_001677475.1.1:3391631-3394018 +
>3424
GCA_003402955.1.1:3134071-3137023 +
GCA_001900905.1.1:1311176-1314132 -
GCA_001900885.1.1:3144041-3146997 -
GCA_001900925.1.1:1581362-1584318 +
GCA_001900715.1.1:2722275-2725226 +
GCA_001900655.1.1:2554548-2557499 +
>3423
GCA_003402955.1.1:2390541-2391812 +
GCA_003402955.1.1:3763786-3765057 -
>3422
GCA_003402955.1.1:2361582-2363246 +
GCA_001677475.1.1:1679062-1680726 +
>3421
GCA_900174635.1.1:3187899-3190573 +
GCA_900174625.1.1:3185027-3187701 +
GCA_002180215.1.1:4272032-4274706 +
GCA_002192295.1.1:2964655-2967330 -
GCA_003073835.1.1:1130614-1133289 -
GCA_002180135.1.1:3367369-3370043 +
GCA_002903125.1.1:1676371-1679045 +
GCA_002945135.2.1:3701375-3704049 +
GCA_001900535.1.1:2864799-2867474 -
>3420
GCA_900174635.1.1:1807459-1808848 +
GCA_900174625.1.1:1807460-1808849 +
>3419
GCA_900174635.1.1:1802765-1803843 +
GCA_900174625.1.1:1802766-1803844 +
GCA_001900795.1.1:1970290-1971376 +
>3418
GCA_900174635.1.1:1792706-1802764 +
GCA_900174625.1.1:1792707-1802765 +
GCA_001900795.1.1:1959462-1969519 +
>3417
GCA_900174635.1.1:1791214-1792375 +
GCA_900174625.1.1:1791215-1792376 +
GCA_001900795.1.1:1957970-1959131 +
>3416
GCA_900174635.1.1:1449093-1451044 +
GCA_003351385.1.1:3445419-3447369 -
GCA_900174625.1.1:1449094-1451045 +
>3415
GCA_000219515.3.1:4637920-4640049 +
GCA_002944935.1.1:3813060-3815193 +
>3414
GCA_002164635.3.1:4595194-4596863 +
GCA_002164645.2.1:1536273-1537942 +
>3413
GCA_002164635.3.1:1327261-1328567 +
GCA_002164645.2.1:3368323-3369629 +
>3412
GCA_001900985.1.1:3558205-3559481 +
GCA_900474445.1.1:2411344-2412619 -
>3411
GCA_001900985.1.1:3548727-3557906 +
GCA_001660565.1.1:51192-60454 -
>3410
GCA_001900985.1.1:843390-845475 +
GCA_002077195.1.1:3166685-3168743 +
>3409
GCA_001900985.1.1:183872-192566 +
GCA_002237285.1.1:2570855-2579549 +
>3408
GCA_001900985.1.1:174174-182669 +
GCA_001900985.1.1:5032826-5041321 +
GCA_002237285.1.1:2562358-2570853 +
>3407
GCA_001900985.1.1:169981-173395 +
GCA_002237285.1.1:2556570-2560292 +
>3406
GCA_001900985.1.1:163183-169132 +
GCA_002237285.1.1:2549154-2555103 +
GCA_001900795.1.1:3781301-3787250 +
>3405
GCA_001900985.1.1:9678-11473 +
GCA_001900655.1.1:4648801-4650587 +
>3404
GCA_001900985.1.1:1818-4529 +
GCA_001900655.1.1:4750694-4753399 +
GCA_001900655.1.1:4761787-4764491 -
>3403
GCA_001029125.1.1:2101016-2114880 +
GCA_001860505.1.1:2232702-2246566 -
>3402
GCA_002180095.1.1:1693588-1695119 +
GCA_002803805.2.1:4091449-4092982 -
>3401
GCA_001901445.1.1:4482394-4483668 +
GCA_002310575.1.1:3505649-3506923 +
>3400
GCA_001901445.1.1:4163435-4165691 +
GCA_003031225.1.1:16110-18396 +
GCA_000725265.1.1:1326749-1329019 +
>3399
GCA_002215115.1.1:3214820-3216322 +
GCA_900474445.1.1:813776-815279 -
GCA_001021635.2.1:4283661-4285164 +
>3398
GCA_002357915.1.1:920765-922544 +
GCA_002009315.1.1:2747791-2749571 +
>3397
GCA_002310595.1.1:3635823-3637050 +
GCA_002237325.1.1:605406-606634 -
GCA_001901005.1.1:318660-319888 -
>3396
GCA_002310595.1.1:883174-884390 +
GCA_000010385.1.1:320209-321422 -
>3395
GCA_002310595.1.1:859846-864529 +
GCA_002863845.1.1:812325-817008 +
>3394
GCA_001610755.1.1:305336-306922 +
GCA_002860105.1.1:3778621-3780206 -
>3393
GCA_002011985.1.1:2434322-2435788 +
GCA_003030245.1.1:4373794-4375260 -
>3392
GCA_002011985.1.1:2424543-2426360 +
GCA_001886935.1.1:4236704-4238536 +
>3391
GCA_002011985.1.1:501608-502859 +
GCA_002591135.1.1:4357644-4358886 -
>3390
GCA_002011985.1.1:490295-500836 +
GCA_002591135.1.1:4358888-4369431 -
>3389
GCA_001900395.1.1:3921329-3922932 +
GCA_002863845.1.1:4596997-4598600 +
GCA_001900615.1.1:4633532-4635135 +
GCA_003031225.1.1:1482518-1484121 +
GCA_003491265.1.1:4927730-4929332 +
>3388
GCA_001900395.1.1:3694254-3695533 +
GCA_002310635.1.1:90611-91890 -
>3387
GCA_001900395.1.1:3680066-3682685 +
GCA_002310635.1.1:103433-106052 -
>3386
GCA_001900395.1.1:3669573-3671411 +
GCA_002310635.1.1:117414-119252 -
>3385
GCA_001900395.1.1:3664210-3665348 +
GCA_002310635.1.1:123477-124615 -
>3384
GCA_001900395.1.1:3659496-3663235 +
GCA_002310635.1.1:125590-129329 -
>3383
GCA_001900395.1.1:3650864-3659166 +
GCA_002310635.1.1:129659-137957 -
>3382
GCA_001900395.1.1:3646122-3647733 +
GCA_002310635.1.1:141087-142698 -
>3381
GCA_001900395.1.1:3638645-3645955 +
GCA_002310635.1.1:142866-150176 -
>3380
GCA_001900395.1.1:3633954-3635746 +
GCA_002310635.1.1:153074-154867 -
>3379
GCA_001900395.1.1:3624473-3628947 +
GCA_002310635.1.1:158786-163259 -
>3378
GCA_001900395.1.1:975828-977079 +
GCA_000148365.1.1:2366714-2367966 -
GCA_003491265.1.1:3603008-3604260 -
>3377
GCA_001900395.1.1:972104-975826 +
GCA_003491265.1.1:3604261-3607979 -
>3376
GCA_001900395.1.1:491281-494652 +
GCA_003491265.1.1:4086865-4090235 -
>3375
GCA_001900395.1.1:282609-286644 +
GCA_900184875.1.1:978534-982565 +
GCA_003491265.1.1:4296638-4300671 -
>3374
GCA_001900395.1.1:280281-282131 +
GCA_900184875.1.1:975446-977300 +
GCA_003491265.1.1:4301149-4302997 -
>3373
GCA_001900395.1.1:278704-280279 +
GCA_003491265.1.1:4302998-4304573 -
>3372
GCA_001900395.1.1:276820-277973 +
GCA_003491265.1.1:4305304-4306457 -
>3371
GCA_002494365.2.1:3728538-3731349 +
GCA_001900535.1.1:4646063-4648871 +
>3370
GCA_002494365.2.1:2325916-2329139 +
GCA_002105735.1.1:1538035-1541259 -
>3369
GCA_002494365.2.1:1108921-1110138 +
GCA_002494365.2.1:1753228-1754445 -
GCA_002077195.1.1:2033228-2034445 -
>3368
GCA_002494365.2.1:1079174-1080612 +
GCA_002237285.1.1:2882797-2884236 -
>3367
GCA_002787935.1.1:4937230-4938276 +
GCA_001735705.1.1:2844618-2845665 -
>3366
GCA_002787935.1.1:3733350-3734365 +
GCA_001900985.1.1:829047-830063 -
GCA_002237285.1.1:3863716-3864731 -
GCA_002201835.1.1:2007760-2008775 +
GCA_900474445.1.1:1158287-1159302 +
GCA_002968715.1.1:3191539-3192554 +
GCA_001679985.1.1:4879775-4880790 +
>3365
GCA_002787935.1.1:3726917-3731188 +
GCA_001900985.1.1:832225-836498 -
GCA_002237285.1.1:3866893-3871166 -
GCA_002201835.1.1:2001327-2005598 +
GCA_900474445.1.1:1151850-1156125 +
GCA_002968715.1.1:3185102-3189377 +
GCA_001679985.1.1:4873343-4877613 +
>3364
GCA_002787935.1.1:3100113-3101305 +
GCA_003204155.1.1:2136644-2137836 -
GCA_001051135.1.1:4012499-4013691 -
GCA_002009315.1.1:940598-941790 -
GCA_002009315.1.1:2227535-2228727 -
>3363
GCA_002787935.1.1:1804723-1807034 +
GCA_002855415.1.1:3926664-3928975 +
>3362
GCA_001900675.1.1:3906477-3910280 +
GCA_003176855.1.1:4919549-4923352 +
>3361
GCA_001900675.1.1:3206843-3207912 +
GCA_002803805.2.1:2388009-2389077 -
>3360
GCA_001900675.1.1:3195970-3197380 +
GCA_001029125.1.1:3777184-3778594 +
>3359
GCA_001900675.1.1:1523383-1526298 +
GCA_002494365.2.1:696337-699251 -
GCA_002163955.1.1:4399332-4402234 +
>3358
GCA_001900675.1.1:1503245-1505420 +
GCA_000014845.1.1:942903-945085 -
>3357
GCA_001900675.1.1:1442354-1443604 +
GCA_900174635.1.1:1809497-1810754 -
GCA_900174625.1.1:1809498-1810755 -
GCA_002803805.2.1:4176240-4177498 -
>3356
GCA_002116715.1.1:3564121-3566870 +
GCA_002105735.1.1:1877516-1880265 -
GCA_001901005.1.1:2008501-2011250 +
GCA_001021615.1.1:4818716-4821465 -
GCA_000014845.1.1:2273957-2276706 +
GCA_001021595.1.1:4998830-5001579 -
>3355
GCA_900474625.1.1:4149298-4150536 +
GCA_002357895.1.1:3300345-3301582 +
>3354
GCA_900474625.1.1:1874130-1875384 +
GCA_001900985.1.1:563-1817 +
GCA_001900655.1.1:4749439-4750693 +
GCA_001900655.1.1:4764493-4765746 -
>3353
GCA_900474625.1.1:1852612-1854043 +
GCA_002893905.2.1:4853529-4854961 -
GCA_000819645.1.1:2161269-2162701 -
>3352
GCA_900474625.1.1:1292133-1293295 +
GCA_900474625.1.1:2291715-2292877 -
GCA_002105735.1.1:2578644-2579806 -
>3351
GCA_001901085.1.1:4636691-4638065 +
GCA_001900675.1.1:161977-163343 -
GCA_001900795.1.1:3205757-3207146 +
GCA_001900715.1.1:1468349-1469715 -
GCA_001900655.1.1:1295809-1297175 -
>3350
GCA_001901085.1.1:4543667-4545186 +
GCA_001901125.1.1:4203600-4205120 -
>3349
GCA_001901085.1.1:4029360-4032094 +
GCA_002214205.1.1:2594942-2597677 +
>3348
GCA_001901085.1.1:432934-434351 +
GCA_001900615.1.1:3846737-3848154 +
GCA_001900515.1.1:3804999-3806415 -
GCA_001901425.1.1:4631526-4632942 +
>3347
GCA_002278115.2.1:4714430-4715895 +
GCA_003095635.1.1:1730558-1732024 -
GCA_003204155.1.1:2938842-2940308 -
>3346
GCA_002278115.2.1:4710055-4714428 +
GCA_003204155.1.1:2940309-2944682 -
>3345
GCA_002278115.2.1:4707329-4709880 +
GCA_003204155.1.1:2944858-2947408 -
>3344
GCA_002278115.2.1:4696311-4700847 +
GCA_003204155.1.1:2956597-2961134 -
>3343
GCA_002278115.2.1:4689892-4690969 +
GCA_003204155.1.1:2970052-2971130 -
>3342
GCA_002278115.2.1:4687511-4689779 +
GCA_003204155.1.1:2971242-2973511 -
>3341
GCA_002278115.2.1:4680542-4684038 +
GCA_003204155.1.1:2976983-2980480 -
>3340
GCA_002278115.2.1:4674589-4677508 +
GCA_003204155.1.1:2980868-2983788 -
>3339
GCA_002278115.2.1:4392009-4393610 +
GCA_900174635.1.1:2550178-2551779 +
GCA_900174625.1.1:2547306-2548907 +
>3338
GCA_002278115.2.1:3238835-3241079 +
GCA_002105735.1.1:3115824-3118068 +
>3337
GCA_002278115.2.1:3227901-3229601 +
GCA_001678965.1.1:2631675-2633375 +
>3336
GCA_002278115.2.1:2666887-2668037 +
GCA_002011985.1.1:3698847-3699998 -
GCA_003410275.1.1:3446896-3448044 +
>3335
GCA_002278115.2.1:1624289-1625491 +
GCA_000725265.1.1:4585191-4586394 +
>3334
GCA_002278115.2.1:895974-899002 +
GCA_002310595.1.1:4602698-4605726 -
GCA_001660565.1.1:4426957-4429985 -
>3333
GCA_002278115.2.1:880848-882612 +
GCA_002278115.2.1:4720700-4722465 -
GCA_002310595.1.1:4619088-4620853 -
GCA_003095635.1.1:1723989-1725753 +
GCA_003204155.1.1:2932273-2934037 +
GCA_001660565.1.1:4445997-4447762 -
GCA_002009315.1.1:1602986-1604746 +
>3332
GCA_002278115.2.1:878521-880278 +
GCA_002278115.2.1:4723035-4724791 -
GCA_002310595.1.1:4621423-4623179 -
GCA_003095635.1.1:1721662-1723419 +
GCA_003204155.1.1:2929946-2931703 +
GCA_001660565.1.1:4449675-4451426 -
GCA_002009315.1.1:1599112-1600869 +
>3331
GCA_002278115.2.1:875698-877590 +
GCA_002278115.2.1:4725722-4727614 -
GCA_002310595.1.1:4624110-4626002 -
GCA_003095635.1.1:1718839-1720731 +
GCA_003204155.1.1:2927123-2929015 +
GCA_001660565.1.1:4452357-4454249 -
GCA_002009315.1.1:1596289-1598181 +
>3330
GCA_003180995.1.1:2229245-2230569 +
GCA_001515725.1.1:4376049-4377373 -
GCA_002077195.1.1:4451252-4452576 -
>3329
GCA_003180995.1.1:509703-511334 +
GCA_001900295.1.1:2429774-2431406 -
GCA_002012045.1.1:1755033-1756664 +
>3328
GCA_003180995.1.1:487153-489658 +
GCA_003180995.1.1:2193560-2196065 +
>3327
GCA_003571825.1.1:3024679-3026075 +
GCA_003204155.1.1:1322748-1324149 -
>3326
GCA_003571825.1.1:216898-219023 +
GCA_000026285.2.1:2197520-2199645 +
GCA_001566635.1.1:923059-925184 -
GCA_003020885.1.1:2237234-2239359 +
>3325
GCA_003571825.1.1:199485-201826 +
GCA_001566635.1.1:940256-942598 -
>3324
GCA_002860085.1.1:1540185-1541397 +
GCA_003122105.1.1:54834-56052 +
>3323
GCA_002860085.1.1:1480479-1481654 +
GCA_002803805.2.1:2399151-2400326 +
>3322
GCA_003342715.1.1:2937474-2939633 +
GCA_001900675.1.1:2121747-2123905 -
>3321
GCA_003342715.1.1:637266-639157 +
GCA_002968715.1.1:1055769-1057660 +
GCA_002968715.1.1:3226280-3228173 -
GCA_000026265.1.1:2724583-2726471 +
>3320
GCA_002163695.1.1:3566577-3569702 +
GCA_002855415.1.1:2957703-2960826 -
>3319
GCA_002310615.1.1:3113690-3114788 +
GCA_001900515.1.1:3288898-3289997 -
GCA_001901425.1.1:3804458-3805556 +
>3318
GCA_000813165.1.1:4181705-4183106 +
GCA_002863845.1.1:1969266-1970667 +
>3317
GCA_000813165.1.1:3212580-3213705 +
GCA_001677515.1.1:3404735-3405862 -
>3316
GCA_000813165.1.1:2783078-2785921 +
GCA_002494365.2.1:4385509-4388353 +
GCA_002105735.1.1:4187064-4189909 -
>3315
GCA_002240115.1.1:4674799-4676210 +
GCA_002310615.1.1:1535929-1537333 +
GCA_900174635.1.1:1416857-1418283 +
GCA_900174625.1.1:1416858-1418284 +
GCA_001559635.1.1:1516702-1518114 +
GCA_001559635.1.1:1565169-1566582 +
GCA_002310715.1.1:3207364-3208776 -
>3314
GCA_000017745.1.1:3394945-3396334 +
GCA_001900535.1.1:5323399-5324787 -
>3313
GCA_000017745.1.1:3373189-3375121 +
GCA_001660585.1.1:3089437-3091371 -
GCA_001900535.1.1:1229480-1231407 +
GCA_001900535.1.1:1318008-1319935 -
>3312
GCA_000017745.1.1:2206150-2208547 +
GCA_000010385.1.1:2292575-2294972 +
>3311
GCA_000017745.1.1:2202604-2203984 +
GCA_000010385.1.1:2289029-2290409 +
>3310
GCA_000017745.1.1:2179297-2181120 +
GCA_000010385.1.1:2267763-2269586 +
>3309
GCA_000017745.1.1:1443962-1446166 +
GCA_003355175.1.1:4066430-4068623 +
GCA_001900555.1.1:1843545-1845738 +
GCA_002803805.2.1:135238-137442 -
>3308
GCA_000017745.1.1:1441455-1442459 +
GCA_003355175.1.1:4062126-4063130 +
GCA_001900555.1.1:1839241-1840245 +
GCA_002803805.2.1:140823-141827 -
>3307
GCA_000017745.1.1:1440428-1441430 +
GCA_003355175.1.1:4051681-4052683 +
GCA_001900555.1.1:1828796-1829798 +
GCA_002803805.2.1:151270-152272 -
>3306
GCA_000017745.1.1:1438930-1440361 +
GCA_003355175.1.1:4047116-4048547 +
GCA_001900555.1.1:1824231-1825662 +
GCA_002803805.2.1:155403-156834 -
>3305
GCA_000017745.1.1:1437725-1438874 +
GCA_003355175.1.1:4040517-4041666 +
GCA_001900555.1.1:1817636-1818785 +
GCA_002803805.2.1:162281-163429 -
>3304
GCA_000017745.1.1:1073224-1074706 +
GCA_001677475.1.1:1789060-1790542 -
>3303
GCA_002763515.3.1:5036810-5039518 +
GCA_003030245.1.1:4001103-4003813 -
GCA_001683435.1.1:3522742-3525451 +
GCA_001675145.1.1:5082133-5084842 +
>3302
GCA_002763515.3.1:4662303-4663543 +
GCA_002302335.1.1:4712816-4714056 +
GCA_001888075.1.1:807047-808287 -
GCA_001750845.1.1:864972-866212 +
>3301
GCA_002763515.3.1:4657673-4662256 +
GCA_002302335.1.1:4708186-4712769 +
>3300
GCA_002763515.3.1:4652078-4655205 +
GCA_002302335.1.1:4702591-4705718 +
GCA_001888075.1.1:815963-819090 -
>3299
GCA_002763515.3.1:4646178-4649386 +
GCA_002302335.1.1:4696691-4699899 +
GCA_001888075.1.1:821781-824994 -
GCA_001750845.1.1:849846-853055 +
>3298
GCA_002763515.3.1:4642816-4644035 +
GCA_002302335.1.1:4693329-4694548 +
GCA_001888075.1.1:827136-828355 -
GCA_001750845.1.1:845723-846924 +
>3297
GCA_002763515.3.1:4078813-4080774 +
GCA_001683435.1.1:2531835-2533796 +
GCA_001675145.1.1:4130185-4132146 +
GCA_002855415.1.1:55216-57172 -
>3296
GCA_002763515.3.1:3302605-3309362 +
GCA_002787645.1.1:4084783-4091541 +
GCA_001683435.1.1:1764065-1770823 +
GCA_003571765.1.1:761661-768419 -
>3295
GCA_002763515.3.1:1565451-1566746 +
GCA_001683435.1.1:7939-9234 +
GCA_001675145.1.1:1599358-1600653 +
>3294
GCA_002012305.1.1:2084512-2086587 +
GCA_002237305.1.1:1425040-1427116 -
>3293
GCA_002012305.1.1:2042675-2043716 +
GCA_002237305.1.1:1466395-1467520 -
>3292
GCA_002012305.1.1:343304-345239 +
GCA_002278115.2.1:4703656-4705591 -
GCA_003204155.1.1:2949147-2951082 +
>3291
GCA_002012305.1.1:341543-342622 +
GCA_002278115.2.1:4706248-4707328 -
GCA_003204155.1.1:2947410-2948490 +
>3290
GCA_002012305.1.1:336088-340644 +
GCA_001677475.1.1:3798439-3802990 -
>3289
GCA_002012305.1.1:329371-335197 +
GCA_001677475.1.1:3803870-3809703 -
>3288
GCA_000285655.3.1:4177756-4180898 +
GCA_001577325.1.1:4142431-4145573 +
GCA_001663475.1.1:1264517-1267673 -
GCA_002310635.1.1:988777-991968 -
>3287
GCA_000285655.3.1:4164144-4165379 +
GCA_001577325.1.1:4131023-4132258 +
>3286
GCA_000285655.3.1:4148443-4149941 +
GCA_001577325.1.1:4117637-4119135 +
>3285
GCA_900474495.1.1:3640617-3641703 +
GCA_001900985.1.1:724393-725479 +
>3284
GCA_900474495.1.1:2358372-2366943 +
GCA_001901005.1.1:1339633-1348179 -
>3283
GCA_900474495.1.1:1840268-1846975 +
GCA_001679985.1.1:985825-992518 -
>3282
GCA_900474495.1.1:1317390-1319894 +
GCA_000017765.1.1:2663641-2666145 -
GCA_001900455.1.1:4199596-4202100 +
>3281
GCA_900474495.1.1:1312330-1316040 +
GCA_001900455.1.1:4195872-4199582 +
>3280
GCA_003112165.1.1:4926129-4929625 +
GCA_002201835.1.1:1058441-1061938 -
GCA_003111785.1.1:3232035-3235530 +
GCA_001860505.1.1:185084-188581 -
>3279
GCA_002310675.1.1:3263630-3265124 +
GCA_001900795.1.1:3325566-3327045 +
>3278
GCA_002310675.1.1:1888950-1892253 +
GCA_001029125.1.1:2010797-2014099 -
GCA_000017765.1.1:2064121-2067423 -
>3277
GCA_002310675.1.1:1886710-1888949 +
GCA_001029125.1.1:2014101-2016340 -
GCA_000017765.1.1:2067425-2069664 -
GCA_002803805.2.1:4388567-4390806 +
>3276
GCA_002310675.1.1:1884056-1885177 +
GCA_001029125.1.1:2017872-2018994 -
>3275
GCA_002310675.1.1:1880707-1881785 +
GCA_001029125.1.1:2021956-2023034 -
>3274
GCA_002310675.1.1:1783866-1795071 +
GCA_001610755.1.1:2191957-2203161 -
GCA_003073835.1.1:2993130-3004333 -
GCA_002945135.2.1:1829409-1840614 +
>3273
GCA_002310675.1.1:1781826-1783094 +
GCA_001610755.1.1:2203918-2205201 -
GCA_003073835.1.1:3005090-3006373 -
GCA_002945135.2.1:1827369-1828637 +
>3272
GCA_002310675.1.1:1780290-1781704 +
GCA_001610755.1.1:2205323-2206737 -
GCA_003073835.1.1:3006495-3007909 -
GCA_002945135.2.1:1825833-1827247 +
>3271
GCA_002310675.1.1:1295750-1298538 +
GCA_001900795.1.1:1486876-1489664 +
GCA_002105735.1.1:1405521-1408309 +
>3270
GCA_002310675.1.1:1144725-1148222 +
GCA_002012105.1.1:2442506-2445992 -
>3269
GCA_001900335.1.1:5006009-5010263 +
GCA_001900355.1.1:3299828-3304081 -
>3268
GCA_001900335.1.1:4987187-5004424 +
GCA_001900355.1.1:3305666-3322904 -
>3267
GCA_001900335.1.1:4983583-4986780 +
GCA_001900355.1.1:3323310-3326507 -
>3266
GCA_001900335.1.1:4980465-4982368 +
GCA_001900355.1.1:3327722-3329626 -
GCA_003491265.1.1:916720-918666 +
>3265
GCA_001900335.1.1:4962150-4965083 +
GCA_001900355.1.1:3345007-3347941 -
>3264
GCA_001900335.1.1:4958809-4960042 +
GCA_001900355.1.1:3360759-3361992 +
>3263
GCA_001900335.1.1:4946289-4947767 +
GCA_001900335.1.1:4960374-4961852 -
GCA_001900355.1.1:3348239-3349717 +
GCA_001900355.1.1:3362324-3363802 -
>3262
GCA_001900335.1.1:4934764-4938172 +
GCA_001900355.1.1:3371919-3375327 -
>3261
GCA_001900335.1.1:4514532-4516886 +
GCA_002787645.1.1:3632235-3634512 +
GCA_001900355.1.1:3793205-3795483 -
>3260
GCA_001900335.1.1:3906565-3908412 +
GCA_001900355.1.1:4401679-4403527 -
GCA_001007915.1.1:256521-258369 +
>3259
GCA_001900335.1.1:3901740-3906563 +
GCA_001900355.1.1:4403528-4408352 -
>3258
GCA_001900335.1.1:2884315-2885832 +
GCA_001900735.1.1:703787-705255 +
GCA_001900355.1.1:9998-11514 -
>3257
GCA_001900335.1.1:2844233-2852070 +
GCA_001900355.1.1:43764-51601 -
>3256
GCA_001900335.1.1:2828557-2835250 +
GCA_001900355.1.1:60585-67277 -
>3255
GCA_001900335.1.1:2014269-2016608 +
GCA_001900355.1.1:1271569-1273908 -
>3254
GCA_001900335.1.1:2010616-2013620 +
GCA_001900355.1.1:1274557-1277561 -
>3253
GCA_001900335.1.1:2008805-2010362 +
GCA_001900355.1.1:1277815-1279372 -
>3252
GCA_001900335.1.1:1560066-1575132 +
GCA_001900355.1.1:1712759-1727825 -
GCA_001901465.1.1:873832-888925 -
>3251
GCA_001900335.1.1:1557802-1559880 +
GCA_001900355.1.1:1728012-1730089 -
GCA_001901465.1.1:889112-891189 -
>3250
GCA_001900335.1.1:1544060-1547421 +
GCA_001900355.1.1:1740470-1743832 -
>3249
GCA_001900335.1.1:1527013-1534449 +
GCA_001900355.1.1:1753442-1760879 -
>3248
GCA_001900335.1.1:1092008-1095487 +
GCA_000219515.3.1:4351486-4354964 +
GCA_001900355.1.1:2192402-2195881 -
GCA_001021635.2.1:4861172-4864650 -
>3247
GCA_001900335.1.1:1088687-1089888 +
GCA_001900355.1.1:2198001-2199202 -
>3246
GCA_001900335.1.1:779468-780917 +
GCA_001900355.1.1:2506970-2508420 -
>3245
GCA_003571685.1.1:4470280-4473394 +
GCA_003043915.1.1:3220608-3223722 +
>3244
GCA_003571685.1.1:2621917-2624073 +
GCA_000831565.1.1:2853810-2855966 -
GCA_001900455.1.1:4067660-4069816 +
>3243
GCA_003546975.1.1:458942-460957 +
GCA_002310555.1.1:1952521-1954528 -
>3242
GCA_003546975.1.1:450479-452401 +
GCA_900184875.1.1:2616396-2618318 +
>3241
GCA_003546975.1.1:444922-449644 +
GCA_002494365.2.1:1088422-1093143 -
GCA_002494365.2.1:1770224-1774946 +
GCA_002077195.1.1:2050222-2054944 +
>3240
GCA_003546975.1.1:440064-444797 +
GCA_002494365.2.1:1093268-1098013 -
GCA_002494365.2.1:1765355-1770099 +
GCA_002077195.1.1:2045353-2050097 +
>3239
GCA_003546975.1.1:431917-438097 +
GCA_002494365.2.1:1100101-1106320 -
GCA_002494365.2.1:1757048-1763267 +
GCA_002077195.1.1:2037046-2043265 +
>3238
GCA_001936315.1.1:1225880-1228291 +
GCA_002787935.1.1:3712069-3714480 -
GCA_003402955.1.1:3852161-3854572 -
GCA_003204155.1.1:1518462-1520873 +
GCA_002201835.1.1:1986479-1988890 -
GCA_001051135.1.1:3370240-3372651 +
GCA_001021635.2.1:4553583-4555994 +
GCA_002850675.4.1:719001-721412 +
GCA_001679985.1.1:4858495-4860906 -
>3237
GCA_001936315.1.1:1218026-1223692 +
GCA_002787935.1.1:3716669-3722334 -
GCA_003402955.1.1:3856761-3862426 -
GCA_003204155.1.1:1510608-1516274 +
GCA_002201835.1.1:1991079-1996744 -
GCA_001051135.1.1:3362386-3368052 +
GCA_001021635.2.1:4545729-4551395 +
GCA_002850675.4.1:711147-716813 +
GCA_001679985.1.1:4863095-4868760 -
>3236
GCA_001936315.1.1:1210972-1213263 +
GCA_003204155.1.1:1500860-1503150 +
>3235
GCA_001936315.1.1:1205392-1209767 +
GCA_003204155.1.1:1495289-1499658 +
>3234
GCA_001936315.1.1:829093-842647 +
GCA_001021635.2.1:4292953-4306507 -
>3233
GCA_002310735.1.1:4310663-4328535 +
GCA_002012185.1.1:1516190-1534063 -
GCA_003180975.1.1:1277802-1295675 -
GCA_001900695.1.1:1688774-1706644 +
>3232
GCA_002310735.1.1:3602161-3605409 +
GCA_003180975.1.1:3064215-3067462 -
GCA_002850675.4.1:1551552-1554801 -
GCA_002850675.4.1:3803912-3807160 +
>3231
GCA_002310735.1.1:3584870-3586615 +
GCA_002214205.1.1:1213687-1215422 -
GCA_002944935.1.1:3992991-3994737 -
GCA_000245515.1.1:3241118-3242832 +
>3230
GCA_002310735.1.1:2980633-2982124 +
GCA_001900985.1.1:4928438-4929929 +
>3229
GCA_002310735.1.1:2978449-2980511 +
GCA_001735705.1.1:1603808-1605863 -
>3228
GCA_003181035.1.1:4076005-4078094 +
GCA_001566655.1.1:4460845-4462933 -
GCA_001663475.1.1:1157700-1159789 -
GCA_001618325.1.1:3322231-3324320 -
GCA_000010485.1.1:4371227-4373316 -
>3227
GCA_003181035.1.1:1173484-1174602 +
GCA_002860085.1.1:2938410-2939526 +
GCA_002854065.1.1:3220050-3221165 -
GCA_003336405.1.1:875123-876238 -
GCA_001900835.1.1:2661477-2662593 +
GCA_001618325.1.1:1222005-1223123 -
GCA_003122105.1.1:1966919-1968034 -
>3226
GCA_003181035.1.1:1171437-1172708 +
GCA_002860085.1.1:2937138-2938409 +
GCA_002854065.1.1:3221167-3222438 -
GCA_003336405.1.1:876240-877511 -
GCA_001900835.1.1:2660205-2661476 +
GCA_001618325.1.1:1223899-1225170 -
GCA_003122105.1.1:1968036-1969304 -
>3225
GCA_003181035.1.1:1164913-1168106 +
GCA_002860085.1.1:2921789-2924991 -
GCA_002854065.1.1:3225769-3228972 -
GCA_003336405.1.1:880842-884044 -
GCA_001900835.1.1:2653680-2656874 +
GCA_001618325.1.1:1228501-1231693 -
>3224
GCA_003181035.1.1:1163703-1164912 +
GCA_002860085.1.1:2924993-2926202 -
GCA_002854065.1.1:3228974-3230183 -
GCA_003336405.1.1:884046-885255 -
GCA_001900835.1.1:2652470-2653679 +
GCA_001618325.1.1:1231695-1232904 -
GCA_003122105.1.1:1969347-1970556 +
>3223
GCA_003181035.1.1:1149824-1160303 +
GCA_001900335.1.1:2816956-2827434 +
GCA_001900835.1.1:2638591-2649070 +
GCA_001618325.1.1:1236304-1246785 -
GCA_001900355.1.1:68401-78879 -
>3222
GCA_003181035.1.1:1129256-1133355 +
GCA_002310595.1.1:886458-890557 +
GCA_001900835.1.1:2621427-2625526 +
GCA_002787645.1.1:4054988-4059087 -
GCA_001618325.1.1:1263253-1267352 -
>3221
GCA_003181035.1.1:1122378-1127189 +
GCA_001900835.1.1:2614548-2619360 +
GCA_001618325.1.1:1269419-1274231 -
>3220
GCA_003181035.1.1:404282-406819 +
GCA_000285655.3.1:3371333-3373871 -
GCA_001566655.1.1:3125354-3127890 -
GCA_001678925.1.1:3898306-3900858 -
GCA_001663475.1.1:4773403-4775940 -
GCA_002237305.1.1:3213518-3216071 -
>3219
GCA_003346835.1.1:5208292-5210198 +
GCA_002302335.1.1:2625019-2626925 -
GCA_000026245.1.1:2674350-2676256 -
>3218
GCA_003346835.1.1:4439454-4441466 +
GCA_001693315.1.1:4654672-4656677 +
>3217
GCA_003346835.1.1:3026466-3028096 +
GCA_002237305.1.1:3155649-3157324 +
GCA_003176855.1.1:3469530-3471204 +
GCA_001900555.1.1:726545-728222 -
GCA_003112205.1.1:4759013-4760688 -
>3216
GCA_003346835.1.1:3024790-3026225 +
GCA_002237305.1.1:3153974-3155409 +
GCA_003176855.1.1:3467855-3469290 +
GCA_001900555.1.1:728461-729897 -
GCA_003112205.1.1:4760927-4762363 -
>3215
GCA_003346835.1.1:3014123-3017206 +
GCA_003491265.1.1:872576-875656 -
>3214
GCA_003346835.1.1:3009534-3014088 +
GCA_002310575.1.1:1073724-1078278 +
GCA_002215095.1.1:1747058-1751612 +
GCA_003491265.1.1:875691-880243 -
GCA_001660585.1.1:1595267-1599821 -
>3213
GCA_003051985.2.1:3763582-3765644 +
GCA_001515725.1.1:278710-280772 -
GCA_002844685.1.1:5084787-5086849 -
>3212
GCA_003051985.2.1:3730668-3732962 +
GCA_002310735.1.1:3595869-3598163 +
GCA_001029125.1.1:301577-303872 -
GCA_002850675.4.1:3794913-3797207 +
>3211
GCA_003013205.1.1:2294561-2296157 +
GCA_000017745.1.1:1707809-1709422 +
>3210
GCA_003013205.1.1:2287455-2293788 +
GCA_000017745.1.1:1701170-1707808 +
>3209
GCA_003013205.1.1:1627028-1628680 +
GCA_000017765.1.1:926026-927678 +
>3208
GCA_003013205.1.1:496941-500687 +
GCA_001888075.1.1:763922-767668 -
>3207
GCA_003013205.1.1:464586-466858 +
GCA_002310635.1.1:4544974-4547246 -
GCA_003491265.1.1:971036-973307 +
>3206
GCA_001900815.1.1:3201335-3202424 +
GCA_002310735.1.1:1898053-1899142 -
GCA_002012185.1.1:3915496-3916585 +
GCA_003180975.1.1:3715802-3716891 +
>3205
GCA_001900815.1.1:2824322-2826029 +
GCA_002302315.1.1:1791749-1793456 +
>3204
GCA_001900815.1.1:2759711-2766080 +
GCA_002237285.1.1:2462866-2469237 -
>3203
GCA_001900815.1.1:1060801-1062358 +
GCA_001900435.1.1:4368617-4370173 -
GCA_001900415.1.1:1819696-1821253 +
>3202
GCA_003433275.1.1:2942433-2946335 +
GCA_000967155.1.1:2847178-2851088 +
GCA_002393465.1.1:609185-613071 -
GCA_002393365.1.1:1521837-1525747 +
GCA_000299455.1.1:1599421-1603307 -
GCA_000026245.1.1:2666662-2670563 +
>3201
GCA_000497505.1.1:2285065-2286994 +
GCA_000012005.1.1:2329874-2331803 +
>3200
GCA_000497505.1.1:1972486-1973519 +
GCA_000012005.1.1:2014522-2015557 +
GCA_000725265.1.1:1237142-1238204 -
>3199
GCA_000497505.1.1:1970561-1972484 +
GCA_000012005.1.1:2012309-2014228 +
GCA_000725265.1.1:1238498-1240425 -
>3198
GCA_000497505.1.1:1969314-1970468 +
GCA_000012005.1.1:2010040-2011196 +
GCA_000725265.1.1:1241530-1242686 -
>3197
GCA_000497505.1.1:703609-704991 +
GCA_000012005.1.1:714460-715964 +
>3196
GCA_003586045.1.1:4996391-4997765 +
GCA_003176855.1.1:4932121-4933495 +
>3195
GCA_003586045.1.1:4987625-4990611 +
GCA_001900675.1.1:3910282-3913269 +
GCA_003176855.1.1:4923354-4926341 +
>3194
GCA_003586045.1.1:3475579-3476704 +
GCA_001901025.1.1:1965198-1966323 +
GCA_001901045.1.1:2965695-2966820 -
GCA_001901185.1.1:1954950-1956075 +
>3193
GCA_003586045.1.1:3455995-3461378 +
GCA_001901025.1.1:1945619-1950997 +
GCA_001901045.1.1:2981021-2986400 -
GCA_001901185.1.1:1934037-1939415 +
>3192
GCA_003586045.1.1:2976980-2978986 +
GCA_003586045.1.1:4762649-4764655 -
>3191
GCA_003586045.1.1:2931582-2935332 +
GCA_003112205.1.1:2898288-2902038 +
>3190
GCA_003586045.1.1:2923483-2927894 +
GCA_001901365.1.1:1942835-1947246 +
GCA_002310715.1.1:3365729-3370140 +
GCA_003112205.1.1:2890189-2894600 +
>3189
GCA_003586045.1.1:2912335-2918554 +
GCA_003112205.1.1:2882063-2888282 +
>3188
GCA_003586045.1.1:2414570-2423140 +
GCA_003176855.1.1:2388910-2397480 +
>3187
GCA_003586045.1.1:1456327-1457732 +
GCA_001677515.1.1:5118383-5119809 +
>3186
GCA_003586045.1.1:1450218-1451327 +
GCA_001677515.1.1:5109556-5110673 +
GCA_001900535.1.1:3629989-3631107 -
>3185
GCA_003586045.1.1:1405116-1407128 +
GCA_003402955.1.1:3766046-3768047 -
GCA_001677515.1.1:1524277-1526277 +
GCA_001677515.1.1:2370817-2372817 -
GCA_001900535.1.1:3574155-3576143 -
>3184
GCA_003586045.1.1:1401691-1403771 +
GCA_003402955.1.1:3769376-3771469 -
GCA_001677515.1.1:1520854-1522948 +
GCA_001677515.1.1:2374146-2376241 -
GCA_001900535.1.1:3577475-3579570 -
>3183
GCA_003586045.1.1:1390330-1393306 +
GCA_003402955.1.1:3775142-3778131 -
GCA_001677515.1.1:1514154-1517142 +
GCA_001677515.1.1:2379953-2382939 -
GCA_001900535.1.1:3583242-3586185 -
>3182
GCA_002011945.1.1:3377137-3378670 +
GCA_900474495.1.1:1177981-1179515 -
GCA_900474495.1.1:2612018-2613566 -
>3181
GCA_001485455.1.1:4136097-4141386 +
GCA_003410275.1.1:1811762-1817034 -
>3180
GCA_001485455.1.1:3079811-3082396 +
GCA_002011945.1.1:1961634-1964205 -
GCA_003346835.1.1:278024-280594 -
GCA_000019645.1.1:955639-958210 -
GCA_002302335.1.1:2350556-2353126 +
>3179
GCA_001485455.1.1:1146264-1147306 +
GCA_002863845.1.1:3170019-3171060 +
>3178
GCA_002056065.1.1:3022855-3028365 +
GCA_003402955.1.1:858197-863724 +
>3177
GCA_002056065.1.1:3019717-3021242 +
GCA_003402955.1.1:855086-856611 +
>3176
GCA_002056065.1.1:3015502-3019710 +
GCA_003402955.1.1:849232-853440 +
>3175
GCA_002056065.1.1:3013587-3015232 +
GCA_003402955.1.1:847316-848962 +
>3174
GCA_002056065.1.1:2070689-2072413 +
GCA_002310675.1.1:3876349-3878073 +
GCA_900474625.1.1:3739761-3741485 +
GCA_000019385.1.1:3843913-3845637 +
GCA_001900795.1.1:3939234-3940958 +
GCA_003591595.1.1:3843898-3845622 +
GCA_900184875.1.1:3822604-3824328 +
GCA_002944935.1.1:4281700-4283424 -
GCA_002968715.1.1:1207909-1209633 +
GCA_002012105.1.1:3235989-3237713 +
>3173
GCA_002056065.1.1:1933626-1935083 +
GCA_002215095.1.1:4579402-4580860 +
>3172
GCA_002056065.1.1:1910276-1911972 +
GCA_000783735.2.1:3820566-3822381 +
>3171
GCA_002056065.1.1:667188-669289 +
GCA_002968715.1.1:4399454-4401555 +
GCA_001900455.1.1:476095-478196 +
>3170
GCA_002056065.1.1:200627-202653 +
GCA_001900435.1.1:2053969-2055999 +
GCA_000019385.1.1:1829447-1831477 +
GCA_003031225.1.1:3629053-3631083 +
GCA_001735705.1.1:2789933-2791963 -
GCA_001900415.1.1:4134592-4136622 -
GCA_003591595.1.1:1829444-1831474 +
GCA_001900455.1.1:4762351-4764381 +
>3169
GCA_002220215.1.1:4882964-4894615 +
GCA_002011945.1.1:4604251-4615893 +
GCA_002787935.1.1:2484237-2495879 +
GCA_002310595.1.1:924155-935797 -
GCA_001442495.1.1:2707274-2718916 +
GCA_002215095.1.1:179762-191404 -
>3168
GCA_002220215.1.1:4163588-4167648 +
GCA_001901065.1.1:955544-959605 -
GCA_001901105.1.1:955543-959604 -
>3167
GCA_002220215.1.1:18163-20208 +
GCA_001900965.1.1:3002449-3004494 +
GCA_002012305.1.1:321213-323261 -
GCA_003030245.1.1:1307990-1310036 -
GCA_001901185.1.1:1973705-1975750 +
>3166
GCA_002285755.1.1:4904465-4910920 +
GCA_002007705.1.1:4942855-4949310 +
GCA_003181035.1.1:3899878-3906333 -
GCA_900092615.1.1:4975189-4981644 +
GCA_002012185.1.1:1762143-1768598 +
GCA_003180975.1.1:1523907-1530362 +
GCA_001566655.1.1:4632594-4639049 +
GCA_001280385.1.1:4163470-4169925 -
GCA_001663475.1.1:1391516-1397971 +
GCA_001618325.1.1:3493991-3500446 +
GCA_000010485.1.1:4542988-4549443 +
>3165
GCA_002285755.1.1:4091272-4092651 +
GCA_002860085.1.1:1464356-1465736 -
GCA_003402955.1.1:5072600-5073979 +
GCA_002214205.1.1:97836-99216 -
GCA_001280385.1.1:70598-71978 -
GCA_001566635.1.1:4000418-4001797 +
>3164
GCA_002285755.1.1:2867401-2870477 +
GCA_001566615.1.1:2939773-2942849 +
GCA_001683435.1.1:1272944-1276020 +
>3163
GCA_002142695.1.1:3438375-3444291 +
GCA_002012185.1.1:4042997-4048913 -
GCA_003180975.1.1:3841965-3847882 -
>3162
GCA_002142695.1.1:3434636-3438374 +
GCA_002012185.1.1:4048915-4052653 -
GCA_002854065.1.1:677070-680810 -
GCA_003180975.1.1:3847884-3851622 -
>3161
GCA_002142695.1.1:3431262-3434634 +
GCA_002012185.1.1:4052654-4056026 -
GCA_003180975.1.1:3851623-3854995 -
>3160
GCA_002142695.1.1:3330409-3331759 +
GCA_003051985.2.1:1778415-1779765 +
GCA_002201835.1.1:3099316-3100666 +
>3159
GCA_002142695.1.1:3321933-3323983 +
GCA_003051985.2.1:1768493-1770543 +
GCA_002201835.1.1:3090840-3092890 +
>3158
GCA_002142695.1.1:3317118-3319640 +
GCA_003051985.2.1:1763678-1766200 +
GCA_002201835.1.1:3086025-3088547 +
>3157
GCA_002142695.1.1:3300094-3301549 +
GCA_003051985.2.1:1747854-1749309 +
GCA_002201835.1.1:3070201-3071656 +
>3156
GCA_002142695.1.1:3297953-3299882 +
GCA_003051985.2.1:1745713-1747642 +
GCA_002201835.1.1:3068060-3069989 +
>3155
GCA_002142695.1.1:2299314-2301104 +
GCA_003571825.1.1:3046361-3048151 +
GCA_003204155.1.1:1280192-1281982 -
GCA_001280325.1.1:4346167-4347957 -
>3154
GCA_002142695.1.1:2286076-2299313 +
GCA_003571825.1.1:3033129-3046360 +
GCA_003204155.1.1:1281984-1295221 -
GCA_001280325.1.1:4347959-4361196 -
GCA_002009315.1.1:142960-156199 -
>3153
GCA_002142695.1.1:2282412-2283437 +
GCA_003571825.1.1:3029996-3031046 +
GCA_003204155.1.1:1297316-1298367 -
GCA_001280325.1.1:4363291-4364317 -
>3152
GCA_002142695.1.1:2279400-2281040 +
GCA_003571825.1.1:3028253-3029911 +
GCA_003204155.1.1:1298452-1300110 -
GCA_001280325.1.1:4367025-4368665 -
>3151
GCA_002142695.1.1:2275280-2278132 +
GCA_003571825.1.1:3021245-3024200 +
GCA_003204155.1.1:1324629-1327584 -
GCA_001280325.1.1:4369985-4372823 -
>3150
GCA_002142695.1.1:2271321-2275278 +
GCA_003571825.1.1:3017286-3021243 +
GCA_001280325.1.1:4372824-4376781 -
>3149
GCA_002142695.1.1:2264224-2270838 +
GCA_003571825.1.1:3010215-3016803 +
GCA_001280325.1.1:4377264-4383877 -
>3148
GCA_002142695.1.1:2262150-2263191 +
GCA_003571825.1.1:3008141-3009182 +
GCA_000019645.1.1:3209495-3210537 -
GCA_001280325.1.1:4384910-4385952 -
>3147
GCA_002142695.1.1:2255716-2257500 +
GCA_003571825.1.1:2999303-3001087 +
GCA_001280325.1.1:4390601-4392385 -
>3146
GCA_002142695.1.1:2254077-2255541 +
GCA_003571825.1.1:2997664-2999128 +
GCA_001280325.1.1:4392560-4394024 -
>3145
GCA_002142695.1.1:2245141-2249650 +
GCA_003571825.1.1:2988728-2993237 +
GCA_001280325.1.1:4398451-4402960 -
>3144
GCA_002142695.1.1:2242534-2244344 +
GCA_003571825.1.1:2986137-2987947 +
GCA_001280325.1.1:4403753-4405563 -
>3143
GCA_002142695.1.1:2238666-2241980 +
GCA_003571825.1.1:2982269-2985583 +
GCA_001280325.1.1:4406117-4409396 -
>3142
GCA_002142695.1.1:2235948-2237901 +
GCA_003571825.1.1:2979745-2981720 +
GCA_001280325.1.1:4409656-4411884 -
>3141
GCA_002142695.1.1:2229404-2234087 +
GCA_003571825.1.1:2971948-2976631 +
GCA_001280325.1.1:4414998-4419680 -
>3140
GCA_002142695.1.1:2227695-2229135 +
GCA_003571825.1.1:2970239-2971679 +
GCA_001280325.1.1:4419950-4421389 -
>3139
GCA_000599665.1.1:4970816-4971877 +
GCA_000599665.1.1:4991747-4992808 +
GCA_000599665.1.1:5001038-5002099 +
GCA_000599665.1.1:5020912-5021971 +
GCA_000599665.1.1:5044532-5045592 -
>3138
GCA_000599665.1.1:4967865-4970815 +
GCA_000599665.1.1:4988795-4991746 +
GCA_000599665.1.1:4998087-5001037 +
GCA_000599665.1.1:5008475-5011425 +
GCA_000599665.1.1:5017962-5020911 +
GCA_000599665.1.1:5045594-5048543 -
>3137
GCA_000599665.1.1:4962728-4965446 +
GCA_000599665.1.1:4984196-4986918 -
GCA_000599665.1.1:4993489-4996206 -
GCA_000599665.1.1:5003828-5006546 -
GCA_000599665.1.1:5013367-5016083 -
GCA_000599665.1.1:5050422-5053142 +
>3136
GCA_000599665.1.1:2999098-3002828 +
GCA_002215095.1.1:2687415-2691141 -
>3135
GCA_000599665.1.1:2987907-2989747 +
GCA_000599665.1.1:4973685-4975523 -
>3134
GCA_000599665.1.1:2911797-2917563 +
GCA_002009315.1.1:4089760-4095532 +
>3133
GCA_000599665.1.1:2226398-2228115 +
GCA_001677475.1.1:1828124-1829833 -
>3132
GCA_000599665.1.1:2219045-2224475 +
GCA_001900655.1.1:4727309-4732739 -
GCA_001677475.1.1:1831769-1837199 -
>3131
GCA_000599665.1.1:2197164-2214178 +
GCA_001677475.1.1:1841146-1858263 -
>3130
GCA_000599665.1.1:2191585-2197163 +
GCA_001677475.1.1:1860729-1866322 -
>3129
GCA_000599665.1.1:2180004-2184294 +
GCA_001677475.1.1:1870471-1874761 -
>3128
GCA_000599665.1.1:2174834-2178497 +
GCA_001677475.1.1:1876251-1880332 -
>3127
GCA_000599665.1.1:2159275-2167677 +
GCA_001677475.1.1:1886972-1895375 -
>3126
GCA_000599665.1.1:2153805-2157982 +
GCA_001677475.1.1:1895376-1899510 -
>3125
GCA_000599665.1.1:2152695-2153787 +
GCA_001677475.1.1:1900617-1901709 -
>3124
GCA_000599665.1.1:2146769-2152685 +
GCA_001677475.1.1:1904135-1910051 -
>3123
GCA_000599665.1.1:2135878-2141991 +
GCA_001677475.1.1:1915298-1921415 -
>3122
GCA_000599665.1.1:2132146-2135877 +
GCA_000599665.1.1:2232559-2236318 +
GCA_001677475.1.1:1921417-1925144 -
>3121
GCA_000599665.1.1:2130780-2131890 +
GCA_000599665.1.1:2231239-2232303 +
>3120
GCA_000599665.1.1:603049-604631 +
GCA_000219515.3.1:4969479-4971061 +
>3119
GCA_002803905.1.1:1815116-1821314 +
GCA_002811555.2.1:1854043-1860241 +
>3118
GCA_002240095.1.1:4274598-4276150 +
[truncated: 456,946 more rows]
